# Supplementary material for: Transcriptomic analysis of intestinal organoids, derived from pigs divergent in feed efficiency, and their response to Escherichia coli
Source: BMC Genomics. 2024 Feb 13;25:173. doi: 10.1186/s12864-024-10064-0 (PMC10863143; doi:10.1186/s12864-024-10064-0)
Supplement: Supplementary file 4 — Additional file 4. Table with expression and statics from DESeq2 and edgeR analyses of significantly differential expressed genes after e-coli challenge in colon (high and low FE) and ileum (low FE). [file 12864_2024_10064_MOESM4_ESM.xlsx]

## Sheet: Table additional file 4
Table with expression and statics from DESeq2 and edgeR analyses of significantly differential expressed genes after e-coli challenge in colon (high and low FE) and ileum (low FE).

## Sheet: colon_high_response
direction after ecoli challenge	gene_id	gene_name	deseq2_basemean	deseq2_log2FoldChange	deseq2_lfcSE	deseq2_stat	deseq2_pvalue	deseq2_padj	edger_logFC	edger_logCPM	edger_LR	edger_PValue	edger_FDR
up	ENSSSCG00000008954	nan	1374.55	-5.32081	0.279575	-19.0317	9.30957e-81	6.22996e-77	-5.24686	5.95941	257.054	7.52899e-58	2.70008e-54
up	ENSSSCG00000001404	TNF	409.902	-5.25166	0.318131	-16.5078	3.22212e-61	5.39061e-58	-5.24627	4.25303	203.424	3.73842e-46	5.36276e-43
up	ENSSSCG00000008959	CXCL2	5538.16	-4.66186	0.273651	-17.0358	4.45718e-65	8.52213e-62	-4.73694	8.0209	250.395	2.12964e-56	4.36424e-53
up	ENSSSCG00000016254	ENSSSCG00000016254	3451.33	-4.62887	0.254569	-18.1832	7.01726e-74	1.56532e-70	-4.62702	7.31963	253.338	4.8623e-57	1.16249e-53
up	ENSSSCG00000001906	CYP1A1	1757.2	-4.58628	0.249526	-18.38	1.90021e-75	6.35811e-72	-4.58251	6.34881	256.126	1.19971e-57	3.44196e-54
up	ENSSSCG00000031255	nan	85.4902	-4.36311	0.341755	-12.7668	2.51287e-37	2.10202e-34	-4.34312	2.01834	134.189	4.96657e-31	3.56227e-28
up	ENSSSCG00000036612	TNFAIP2	1243.92	-4.10704	0.313458	-13.1024	3.19196e-39	3.05151e-36	-4.10892	5.85131	137.31	1.0314e-31	7.78707e-29
up	ENSSSCG00000038562	RND1	1222.11	-3.76385	0.240066	-15.6784	2.12416e-55	2.84298e-52	-3.76859	5.82621	205.66	1.21547e-46	1.93733e-43
up	ENSSSCG00000011951	NFKBIZ	3497.34	-3.73855	0.297321	-12.5741	2.92945e-36	2.06356e-33	-3.70702	7.32784	127.004	1.8544e-29	1.20915e-26
up	ENSSSCG00000008953	CXCL8	16958.1	-3.46226	0.328681	-10.5338	6.03533e-26	2.69256e-23	-3.45834	9.61484	92.9312	5.41447e-22	2.77395e-19
up	ENSSSCG00000004154	TNFAIP3	7214.12	-3.29223	0.226035	-14.5651	4.68357e-48	5.22374e-45	-3.29804	8.38684	181.281	2.54563e-41	3.31973e-38
up	ENSSSCG00000004572	ENSSSCG00000004572	164.717	-3.28937	0.547331	-6.00983	1.85715e-09	1.47077e-07	-3.27838	2.94628	30.206	3.88508e-08	3.95259e-06
up	ENSSSCG00000023737	CSF2	1759.96	-3.2124	0.379392	-8.46724	2.51282e-17	6.00565e-15	-3.21145	6.34944	61.3478	4.78322e-15	1.40031e-12
up	ENSSSCG00000001952	NFKBIA	11345	-3.06745	0.242061	-12.6722	8.42698e-37	6.63451e-34	-3.06612	9.03727	139.347	3.69787e-32	2.947e-29
up	ENSSSCG00000033844	CYP1B1	4.75739	-3.04303	0.665222	-4.57445	4.7747e-06	0.000161784	-2.83283	-1.69669	23.9246	1.00181e-06	7.64414e-05
up	ENSSSCG00000008090	IL1A	1437.12	-2.89822	0.309815	-9.35469	8.38463e-21	2.95315e-18	-2.89733	6.05643	77.806	1.13674e-18	4.52958e-16
up	ENSSSCG00000020705	MAP3K8	211.293	-2.85045	0.216553	-13.1628	1.43576e-39	1.47817e-36	-2.78707	3.26688	165.806	6.09762e-38	7.2892e-35
up	ENSSSCG00000031888	DDIT4	22179.5	-2.8087	0.154245	-18.2094	4.3461e-74	1.16336e-70	-2.80944	10.005	280.283	6.51428e-63	3.11491e-59
up	ENSSSCG00000008957	AMCF-II	22.1122	-2.76604	0.32728	-8.45158	2.87397e-17	6.74828e-15	-2.73588	0.152789	66.1951	4.08428e-16	1.33157e-13
up	ENSSSCG00000027607	IER3	13115.9	-2.71701	0.287162	-9.46162	3.03199e-21	1.12723e-18	-2.71007	9.24306	80.0126	3.72028e-19	1.61719e-16
up	ENSSSCG00000031321	NR4A1	343.898	-2.64508	0.390298	-6.77707	1.22637e-11	1.54078e-09	-2.64334	4.00088	41.0109	1.51379e-10	2.71442e-08
up	ENSSSCG00000013408	ADM	2600.75	-2.58752	0.12596	-20.5425	8.98802e-94	1.20296e-89	-2.58649	6.9126	360.8	1.88524e-80	2.70438e-76
up	ENSSSCG00000028056	ZFP36	7472.67	-2.5821	0.295265	-8.74502	2.22973e-18	6.09035e-16	-2.58497	8.43673	69.0095	9.79899e-17	3.26899e-14
up	ENSSSCG00000031912	ENSSSCG00000031912	8369.06	-2.39872	0.153653	-15.6113	6.09716e-55	7.41858e-52	-2.39695	8.59824	213.698	2.14383e-48	3.84415e-45
up	ENSSSCG00000008124	NEURL3	30.0312	-2.37566	0.352103	-6.74705	1.50878e-11	1.85261e-09	-2.36182	0.568232	41.7989	1.01161e-10	1.86045e-08
up	ENSSSCG00000028322	ENSSSCG00000028322	4235.68	-2.3169	0.183115	-12.6527	1.08079e-36	8.03625e-34	-2.31953	7.61824	145.218	1.92451e-33	1.97194e-30
up	ENSSSCG00000028552	BHLHE41	1730.57	-2.29652	0.216382	-10.6133	2.5853e-26	1.19316e-23	-2.27598	6.3206	101.73	6.3632e-24	3.6512e-21
up	ENSSSCG00000006286	ENSSSCG00000006286	291.75	-2.23247	0.274127	-8.14393	3.82658e-16	8.3959e-14	-2.24868	3.77195	62.0996	3.2652e-15	9.7582e-13
up	ENSSSCG00000009642	STC1	72.0928	-2.19799	0.56956	-3.8591	0.000113807	0.00250115	-2.19566	1.78634	13.5709	0.000229714	0.00689382
up	ENSSSCG00000027646	TIPARP	8523.23	-2.19111	0.116864	-18.7492	1.96521e-78	8.76745e-75	-2.19524	8.62597	297.053	1.4452e-66	1.03657e-62
up	ENSSSCG00000022256	DEPP1	601.096	-2.13866	0.172732	-12.3814	3.29483e-35	2.00445e-32	-2.12723	4.79948	139.712	3.07748e-32	2.59685e-29
up	ENSSSCG00000017755	NOS2	12.2694	-2.11655	0.381807	-5.5435	2.96491e-08	1.79558e-06	-1.9686	-0.656405	29.3754	5.96296e-08	5.89922e-06
up	ENSSSCG00000010922	ELF3	11101.5	-2.09633	0.311862	-6.72198	1.79273e-11	2.16161e-09	-2.09822	9.0079	42.1395	8.49906e-11	1.58336e-08
up	ENSSSCG00000025560	PGLYRP2	60.514	-2.09186	0.377763	-5.53748	3.06847e-08	1.84163e-06	-2.11593	1.54056	28.2956	1.0413e-07	9.69962e-06
up	ENSSSCG00000022689	GADD45B	1164.11	-2.08615	0.176056	-11.8493	2.1688e-32	1.26205e-29	-2.08671	5.75526	130.541	3.12061e-30	2.13167e-27
up	ENSSSCG00000037815	ZC3H12A	2293.04	-2.05372	0.304904	-6.73562	1.63233e-11	1.98611e-09	-2.08512	6.74803	42.6283	6.6196e-11	1.28322e-08
up	ENSSSCG00000008649	SOX11	9.35378	-2.02089	0.601027	-3.36239	0.000772716	0.0120116	-1.98145	-0.929255	11.023	0.000899878	0.0199442
up	ENSSSCG00000031616	FOSB	3.37216	-1.97406	0.679072	-2.90699	0.00364926	0.0407693	-1.86765	-2.02975	9.13294	0.00251049	0.0431292
up	ENSSSCG00000001560	BNIP5	4345.43	-1.9658	0.325996	-6.03014	1.63816e-09	1.3288e-07	-1.87218	7.63315	30.5495	3.25457e-08	3.3625e-06
up	ENSSSCG00000037856	EDN2	6.35032	-1.94306	0.572704	-3.39278	0.000691875	0.0109199	-1.85342	-1.36916	11.2376	0.000801555	0.0181361
up	ENSSSCG00000036136	BHLHE40	9276.11	-1.93404	0.154188	-12.5434	4.31939e-36	2.75289e-33	-1.93852	8.74815	144.576	2.65831e-33	2.54223e-30
up	ENSSSCG00000014277	IRF1	1686.6	-1.92147	0.218782	-8.78259	1.59755e-18	4.4545e-16	-1.93285	6.2926	74.0998	7.42651e-18	2.79128e-15
up	ENSSSCG00000013655	ICAM1	1852.61	-1.91909	0.293737	-6.53337	6.4306e-11	6.88537e-09	-1.92036	6.42435	40.8278	1.66253e-10	2.94432e-08
up	ENSSSCG00000027426	BCL3	688.638	-1.9174	0.16422	-11.6758	1.69526e-31	9.4539e-29	-1.91555	4.99804	126.736	2.12178e-29	1.32335e-26
up	ENSSSCG00000032343	CCL4	14.8634	-1.91604	0.423877	-4.52026	6.17637e-06	0.000203607	-1.95318	-0.346116	21.0924	4.37664e-06	0.000267161
up	ENSSSCG00000014336	EGR1	3833.43	-1.86907	0.303677	-6.1548	7.51733e-10	6.56184e-08	-1.87223	7.4738	36.1365	1.8397e-09	2.66571e-07
up	ENSSSCG00000036779	5_8S_rRNA	22.0905	-1.85872	0.317715	-5.85027	4.90767e-09	3.51253e-07	-1.84966	0.163217	32.5541	1.15923e-08	1.34106e-06
up	ENSSSCG00000037563	5_8S_rRNA	22.0905	-1.85872	0.317715	-5.85027	4.90767e-09	3.51253e-07	-1.84966	0.163217	32.5541	1.15923e-08	1.34106e-06
up	ENSSSCG00000038753	5_8S_rRNA	22.0905	-1.85872	0.317715	-5.85027	4.90767e-09	3.51253e-07	-1.84966	0.163217	32.5541	1.15923e-08	1.34106e-06
up	ENSSSCG00000037449	CSF1	1099.29	-1.84837	0.234085	-7.89614	2.87672e-15	5.50029e-13	-1.85196	5.67417	59.7929	1.05384e-14	3.02347e-12
up	ENSSSCG00000006595	IVL	126.731	-1.83393	0.398043	-4.60737	4.078e-06	0.000141766	-1.82332	2.57613	19.6257	9.41941e-06	0.000511824
up	ENSSSCG00000015595	ATF3	5662.82	-1.81332	0.144475	-12.5511	3.92155e-36	2.6243e-33	-1.81284	8.03481	144.111	3.36055e-33	3.01294e-30
up	ENSSSCG00000031526	nan	12.5224	-1.79725	0.333003	-5.3971	6.77276e-08	3.84096e-06	-1.72715	-0.549911	28.3832	9.95278e-08	9.39294e-06
up	ENSSSCG00000034167	SLC5A3	407.472	-1.7391	0.199646	-8.71092	3.01405e-18	7.90982e-16	-1.74419	4.24584	72.0703	2.0767e-17	7.2659e-15
up	ENSSSCG00000010464	PPP1R3C	5219.12	-1.71729	0.24506	-7.00764	2.42377e-12	3.60441e-10	-1.72116	7.91805	47.8798	4.53163e-12	9.84944e-10
up	ENSSSCG00000002383	FOS	2230.83	-1.71421	0.171911	-9.97146	2.03218e-23	7.99963e-21	-1.7162	6.69259	94.9607	1.94199e-22	1.03177e-19
up	ENSSSCG00000004222	NCOA7	869.105	-1.67509	0.16912	-9.90474	3.97001e-23	1.51813e-20	-1.42918	5.26325	82.79	9.12512e-20	4.22258e-17
up	ENSSSCG00000011133	PFKFB3	8025.19	-1.63003	0.18274	-8.91991	4.66672e-19	1.38799e-16	-1.65373	8.54085	81.9535	1.39327e-19	6.24575e-17
up	ENSSSCG00000032613	SNAI1	139.411	-1.61665	0.401146	-4.03008	5.5759e-05	0.00136182	-1.61295	2.69981	15.8173	6.97635e-05	0.00256604
up	ENSSSCG00000035598	EDN1	3278.5	-1.59551	0.27525	-5.7966	6.76718e-09	4.74198e-07	-1.5979	7.24681	32.9773	9.32409e-09	1.11462e-06
up	ENSSSCG00000040961	LIF	1869.03	-1.57727	0.186007	-8.47964	2.25894e-17	5.49703e-15	-1.58009	6.43741	70.2813	5.14236e-17	1.75636e-14
up	ENSSSCG00000036892	ENSSSCG00000036892	3.70012	-1.55793	0.516559	-3.01598	0.0025615	0.0311726	-1.27136	-2.02706	9.82574	0.00172086	0.0327832
up	ENSSSCG00000010224	EGR2	26.1171	-1.52416	0.270127	-5.64238	1.67717e-08	1.09499e-06	-1.51717	0.3743	29.4631	5.69907e-08	5.71701e-06
up	ENSSSCG00000024166	SLC2A6	459.252	-1.50887	0.412716	-3.65595	0.00025623	0.00489213	-1.51172	4.41617	12.9198	0.000325119	0.00910905
up	ENSSSCG00000001963	EGLN3	1145.66	-1.49965	0.214084	-7.00496	2.47049e-12	3.63352e-10	-1.50258	5.73216	48.3204	3.61967e-12	7.98832e-10
up	ENSSSCG00000033520	IL23A	7.68635	-1.47042	0.425326	-3.45716	0.000545908	0.00909893	-1.43132	-1.18528	12.1297	0.00049625	0.0125329
up	ENSSSCG00000015798	ANKRD37	213.98	-1.43425	0.18135	-7.90876	2.59957e-15	5.04242e-13	-1.43288	3.32127	57.6856	3.07545e-14	8.65046e-12
up	ENSSSCG00000011570	IRAK2	783.279	-1.42906	0.398502	-3.58607	0.000335694	0.00609623	-1.42741	5.18475	12.4074	0.000427639	0.0112148
up	ENSSSCG00000016991	DUSP1	3443.17	-1.41242	0.21573	-6.54716	5.86419e-11	6.32954e-09	-1.38564	7.3098	41.2045	1.37104e-10	2.48957e-08
up	ENSSSCG00000014156	ARRDC3	2568.31	-1.405	0.245167	-5.73078	9.99673e-09	6.75738e-07	-1.41043	6.89607	32.7279	1.06004e-08	1.25671e-06
up	ENSSSCG00000009592	NFIL3	4160.36	-1.39857	0.188882	-7.40443	1.31711e-13	2.20352e-11	-1.39884	7.58983	53.9736	2.03206e-13	5.49998e-11
up	ENSSSCG00000024596	NOCT	700.138	-1.39543	0.156235	-8.93162	4.19832e-19	1.27705e-16	-1.39592	5.02273	75.5979	3.47726e-18	1.34814e-15
up	ENSSSCG00000010312	PLAU	18009.2	-1.39049	0.290337	-4.78925	1.67408e-06	6.51333e-05	-1.3911	9.70303	22.5506	2.04676e-06	0.000139151
up	ENSSSCG00000014362	HBEGF	8736.5	-1.38795	0.192645	-7.2047	5.81729e-13	9.05333e-11	-1.3897	8.66029	50.8954	9.7424e-13	2.40956e-10
up	ENSSSCG00000001573	PIM1	2911.47	-1.38168	0.170754	-8.09164	5.88685e-16	1.2454e-13	-1.38448	7.07604	64.1887	1.13058e-15	3.52568e-13
up	ENSSSCG00000035774	ERRFI1	11927.8	-1.3737	0.236187	-5.81616	6.0214e-09	4.26405e-07	-1.37767	9.10989	33.5703	6.87353e-09	8.57399e-07
up	ENSSSCG00000013599	ANGPTL4	409.684	-1.36928	0.320579	-4.27128	1.94352e-05	0.000545326	-1.36739	4.25193	17.6912	2.59823e-05	0.00115036
up	ENSSSCG00000030165	MAFF	2759.23	-1.3685	0.379009	-3.61073	0.000305337	0.00563833	-1.36946	6.9985	12.7314	0.000359564	0.00969539
up	ENSSSCG00000026113	ZBTB20	13.7778	-1.36201	0.267429	-5.09299	3.52453e-07	1.661e-05	-1.40288	-0.444502	31.7215	1.77946e-08	1.93381e-06
up	ENSSSCG00000015579	PTGS2	2227.15	-1.35737	0.219707	-6.17807	6.48894e-10	5.78986e-08	-1.36143	6.6908	37.7335	8.11016e-10	1.29267e-07
up	ENSSSCG00000003000	ENSSSCG00000003000	847.389	-1.3525	0.261623	-5.16965	2.34529e-07	1.15402e-05	-1.35651	5.29777	26.6045	2.49664e-07	2.1838e-05
up	ENSSSCG00000027529	BIRC2	8081.48	-1.34869	0.150151	-8.98227	2.65226e-19	8.45187e-17	-1.48071	8.58594	78.7549	7.03137e-19	2.96662e-16
up	ENSSSCG00000016322	ACKR3	1001.76	-1.30503	0.332877	-3.92047	8.83782e-05	0.00204293	-1.30523	5.53694	15.2597	9.36936e-05	0.00320772
up	ENSSSCG00000032320	TCIM	12789.5	-1.29584	0.220182	-5.88533	3.97264e-09	2.93756e-07	-1.292	9.20936	33.7976	6.11549e-09	7.76343e-07
up	ENSSSCG00000004758	RHOV	444.209	-1.28717	0.128762	-9.99657	1.57768e-23	6.39868e-21	-1.28797	4.36885	89.8179	2.61124e-21	1.29166e-18
up	ENSSSCG00000006530	EFNA1	2342.25	-1.25828	0.258399	-4.86954	1.11858e-06	4.66388e-05	-1.29266	6.77782	23.4729	1.26684e-06	9.31941e-05
up	ENSSSCG00000038185	EREG	11061.3	-1.22866	0.163159	-7.53042	5.05772e-14	9.02568e-12	-1.23169	9.00141	54.7435	1.3733e-13	3.78846e-11
up	ENSSSCG00000016420	INSIG1	3195.72	-1.22107	0.336786	-3.62567	0.000288219	0.0053876	-1.24593	7.2143	13.552	0.000232044	0.00693473
up	ENSSSCG00000038739	MYPOP	11.1508	-1.22086	0.266499	-4.58111	4.6252e-06	0.000157918	-1.19648	-0.718939	21.0071	4.57586e-06	0.000274647
up	ENSSSCG00000001703	NFKBIE	1920.22	-1.20627	0.132444	-9.10784	8.40358e-20	2.81184e-17	-1.20709	6.47574	78.3113	8.80153e-19	3.60737e-16
up	ENSSSCG00000026454	PMAIP1	729.069	-1.19968	0.202818	-5.91508	3.31723e-09	2.50835e-07	-1.20142	5.0816	34.3739	4.54774e-09	5.93066e-07
up	ENSSSCG00000035249	GADD45G	85.6249	-1.17532	0.217544	-5.40266	6.56608e-08	3.75557e-06	-1.17107	2.0208	26.1779	3.1136e-07	2.69064e-05
up	ENSSSCG00000027361	OVOL1	2965.79	-1.17252	0.197797	-5.92787	3.06898e-09	2.34715e-07	-1.17517	7.10318	34.784	3.68398e-09	4.98554e-07
up	ENSSSCG00000011979	GPR15	35.7015	-1.16943	0.254568	-4.59376	4.35333e-06	0.000149397	-1.1524	0.800506	18.9176	1.36489e-05	0.000690329
up	ENSSSCG00000029226	UBC	9195.89	-1.16218	0.176022	-6.60244	4.04434e-11	4.58724e-09	-1.16395	8.73504	42.4632	7.2024e-11	1.37758e-08
up	ENSSSCG00000008963	AREG	13788.4	-1.13565	0.194866	-5.82786	5.61431e-09	3.99691e-07	-1.11039	9.30986	33.5955	6.78498e-09	8.53776e-07
up	ENSSSCG00000011511	FRMD4B	1822.39	-1.12799	0.269694	-4.18249	2.88333e-05	0.00077027	-1.1266	6.40185	17.2264	3.31801e-05	0.00140404
up	ENSSSCG00000035601	nan	9123.82	-1.11655	0.355014	-3.1451	0.0016603	0.0222135	-1.11978	8.7234	9.85948	0.00168959	0.0324461
up	ENSSSCG00000032434	PLAUR	3253.02	-1.11303	0.29686	-3.74934	0.000177304	0.00361743	-1.11811	7.23587	14.1551	0.000168338	0.00533071
up	ENSSSCG00000028304	ZFP36L1	9878.5	-1.09686	0.0690725	-15.8798	8.749e-57	1.30107e-53	-1.10202	8.83876	162.994	2.50912e-37	2.76872e-34
up	ENSSSCG00000016095	CLK1	878.79	-1.08604	0.095955	-11.3182	1.06676e-29	5.71099e-27	-1.08368	5.34952	105.117	1.15149e-24	6.88256e-22
up	ENSSSCG00000013735	JUNB	2834.57	-1.08316	0.245343	-4.41486	1.01074e-05	0.000312418	-1.07215	7.03507	19.1653	1.19871e-05	0.000618542
up	ENSSSCG00000025423	KCNK5	4075.16	-1.07098	0.307967	-3.47758	0.000505957	0.0085718	-1.07547	7.56246	12.0639	0.000514088	0.0128477
up	ENSSSCG00000032860	IFNLR1	843.226	-1.05597	0.25777	-4.09658	4.19304e-05	0.00106287	-1.06079	5.2919	16.8418	4.06289e-05	0.00165503
up	ENSSSCG00000033305	PGBD2	26.2054	-1.05227	0.238722	-4.40794	1.04358e-05	0.000319616	-1.04119	0.381114	17.5604	2.78327e-05	0.00121356
up	ENSSSCG00000007718	CLDN4	23051.2	-1.04689	0.192032	-5.45166	4.99008e-08	2.90379e-06	-1.045	10.0596	29.0948	6.89232e-08	6.66709e-06
up	ENSSSCG00000032367	CEBPD	2481.78	-1.04323	0.231431	-4.50772	6.55283e-06	0.00021391	-1.0355	6.84506	19.9274	8.04387e-06	0.000452507
up	ENSSSCG00000013261	CHRM4	7.17488	-1.03211	0.311747	-3.31073	0.000930539	0.0140886	-1.01409	-1.23416	12.0069	0.000530038	0.0131547
up	ENSSSCG00000040789	GPR52	11.2954	-1.02477	0.317921	-3.22335	0.00126699	0.0180976	-1.01404	-0.699456	10.4271	0.0012418	0.0254522
up	ENSSSCG00000002392	ENSSSCG00000002392	517.703	-1.02024	0.194374	-5.24887	1.53034e-07	7.90814e-06	-1.01948	4.58906	26.9974	2.03728e-07	1.83803e-05
up	ENSSSCG00000021576	ENSSSCG00000021576	58.0524	-1.01629	0.308664	-3.29255	0.000992828	0.0149246	-1.01591	1.47619	10.3497	0.00129494	0.0262743
up	ENSSSCG00000036933	NR1D1	386.582	-1.00955	0.189369	-5.33111	9.76155e-08	5.32921e-06	-1.03213	4.17362	28.3553	1.00969e-07	9.4667e-06
up	ENSSSCG00000038549	ZFP36L2	2444.14	-1.00944	0.263859	-3.82567	0.000130415	0.00278157	-1.01419	6.82546	14.7336	0.000123821	0.00408323
up	ENSSSCG00000009482	SPRY2	483.223	-1.00571	0.156548	-6.42428	1.32499e-10	1.33336e-08	-0.993298	4.48827	38.0933	6.74419e-10	1.09938e-07
up	ENSSSCG00000039745	HMOX1	246.017	-1.00014	0.303979	-3.29015	0.00100134	0.0149964	-1.00162	3.52202	10.584	0.0011407	0.023888
up	ENSSSCG00000036060	RRAD	47.0483	-0.98575	0.23027	-4.28084	1.86187e-05	0.000526835	-0.992173	1.18184	16.6563	4.48007e-05	0.00177532
up	ENSSSCG00000011264	CSRNP1	1615.5	-0.978953	0.201126	-4.86737	1.13096e-06	4.67183e-05	-0.97182	6.22748	22.8191	1.77985e-06	0.000123343
up	ENSSSCG00000015659	YOD1	653.917	-0.970064	0.15746	-6.1607	7.24241e-10	6.41937e-08	-0.979662	4.92599	37.4743	9.2624e-10	1.4601e-07
up	ENSSSCG00000034260	GDF15	2094.15	-0.943378	0.125708	-7.50453	6.1651e-14	1.07161e-11	-0.940721	6.60021	52.8111	3.67229e-13	9.578e-11
up	ENSSSCG00000004718	TTBK2	322.388	-0.941066	0.269185	-3.49599	0.000472314	0.00808688	-0.946723	3.90984	12.1419	0.000493012	0.0124731
up	ENSSSCG00000038948	ETS2	4289.19	-0.932924	0.145929	-6.39301	1.6265e-10	1.61252e-08	-0.937592	7.63481	39.8366	2.76115e-10	4.77213e-08
up	ENSSSCG00000031874	REM2	63.4071	-0.92908	0.257724	-3.60494	0.000312225	0.00575556	-0.929906	1.59263	12.0661	0.000513457	0.0128477
up	ENSSSCG00000039419	SLCO4A1	564.318	-0.927007	0.199782	-4.64008	3.48268e-06	0.000122364	-0.932282	4.7125	21.7007	3.1867e-06	0.000202063
up	ENSSSCG00000004125	STX11	566.985	-0.925042	0.156306	-5.91815	3.25579e-09	2.47588e-07	-0.925754	4.71896	33.8128	6.06792e-09	7.76343e-07
up	ENSSSCG00000002254	NR2F2	636.637	-0.923464	0.106684	-8.65604	4.88423e-18	1.23341e-15	-0.949353	4.89119	65.5074	5.78965e-16	1.84561e-13
up	ENSSSCG00000031957	RIMS2	18.4923	-0.922909	0.274261	-3.36507	0.000765229	0.0119587	-0.918175	-0.0728512	10.8192	0.00100455	0.02154
up	ENSSSCG00000031219	NAPB	133.906	-0.900738	0.173391	-5.19483	2.04906e-07	1.0233e-05	-0.902501	2.65267	23.876	1.02746e-06	7.79834e-05
up	ENSSSCG00000014028	CLK4	454.601	-0.895085	0.0875721	-10.2211	1.59491e-24	6.67073e-22	-1.01505	4.42168	97.0911	6.62103e-23	3.65303e-20
up	ENSSSCG00000008374	B3GNT2	2907.29	-0.892739	0.159765	-5.58782	2.29937e-08	1.42476e-06	-0.895027	7.07431	30.6275	3.12629e-08	3.27347e-06
up	ENSSSCG00000038594	ENSSSCG00000038594	14102.9	-0.884895	0.153426	-5.76759	8.04141e-09	5.49113e-07	-0.888926	9.35194	32.1326	1.44003e-08	1.6181e-06
up	ENSSSCG00000040815	DUSP5	4075.42	-0.870317	0.144236	-6.03399	1.59964e-09	1.30547e-07	-0.875078	7.56108	35.5408	2.4976e-09	3.58281e-07
up	ENSSSCG00000016958	PIK3R1	604.387	-0.864368	0.0980672	-8.81404	1.20717e-18	3.43761e-16	-0.552448	4.7715	29.2721	6.28961e-08	6.17976e-06
up	ENSSSCG00000003539	GRHL3	460.004	-0.860237	0.266741	-3.22499	0.00125977	0.0180137	-0.884343	4.42326	11.0176	0.000902506	0.0199483
up	ENSSSCG00000033736	nan	160.834	-0.854828	0.219378	-3.8966	9.75543e-05	0.00221299	-0.729629	2.90845	9.44181	0.00212094	0.0379836
up	ENSSSCG00000004859	ZNF516	1096.16	-0.84941	0.159465	-5.32662	1.0006e-07	5.42185e-06	-0.686712	5.64561	18.8829	1.3899e-05	0.000699583
up	ENSSSCG00000005097	SNAPC1	227.807	-0.847857	0.128322	-6.60726	3.91488e-11	4.47835e-09	-0.834162	3.40778	36.4041	1.60364e-09	2.34737e-07
up	ENSSSCG00000008388	REL	249.077	-0.846491	0.143826	-5.88551	3.96834e-09	2.93756e-07	-0.883654	3.54013	36.9018	1.24234e-09	1.879e-07
up	ENSSSCG00000011810	BCL6	1548.53	-0.841727	0.113168	-7.43783	1.02353e-13	1.75628e-11	-0.842619	6.16685	48.9869	2.57683e-12	5.81028e-10
up	ENSSSCG00000006105	GEM	492.637	-0.831874	0.157484	-5.28227	1.27593e-07	6.67073e-06	-0.831544	4.51712	26.9108	2.13062e-07	1.91023e-05
up	ENSSSCG00000001695	VEGFA	4107.9	-0.824792	0.277552	-2.97167	0.00296185	0.0348343	-0.825149	7.57287	8.85068	0.00292981	0.0482526
up	ENSSSCG00000024771	TICAM1	1659.22	-0.816007	0.255693	-3.19135	0.00141608	0.0197425	-0.824206	6.26565	10.5704	0.00114914	0.0240298
up	ENSSSCG00000015243	PRDM10	115.949	-0.813093	0.159589	-5.09491	3.48916e-07	1.65573e-05	-0.790152	2.44408	20.9606	4.68836e-06	0.000280227
up	ENSSSCG00000015871	NR4A2	186.849	-0.809159	0.205038	-3.94638	7.934e-05	0.00185645	-0.634027	3.07347	14.1149	0.000171975	0.00542195
up	ENSSSCG00000015569	SWT1	108.246	-0.806549	0.155308	-5.19323	2.06673e-07	1.02787e-05	-0.805318	2.34841	22.8347	1.76547e-06	0.00012294
up	ENSSSCG00000039953	PNRC1	2407.36	-0.805517	0.193148	-4.17047	3.03966e-05	0.00079927	-0.763624	6.80118	14.7492	0.000122803	0.00406837
up	ENSSSCG00000035212	KLF6	1129.01	-0.802517	0.153169	-5.23944	1.61064e-07	8.25929e-06	-0.787795	5.70795	26.2394	3.01613e-07	2.6222e-05
up	ENSSSCG00000037066	GADD45A	14021.5	-0.802264	0.148858	-5.38946	7.06695e-08	3.97412e-06	-0.807566	9.34388	27.9668	1.23414e-07	1.13486e-05
up	ENSSSCG00000022322	ENSSSCG00000022322	151.315	-0.80219	0.179988	-4.45692	8.31462e-06	0.00026246	-0.807323	2.82248	19.3403	1.09373e-05	0.000576821
up	ENSSSCG00000038500	TRIB1	2303.08	-0.798676	0.141369	-5.64959	1.60831e-08	1.06038e-06	-0.803806	6.73848	31.2077	2.31841e-08	2.46352e-06
up	ENSSSCG00000006879	PTBP2	342.814	-0.792858	0.126094	-6.28785	3.2189e-10	2.99179e-08	-0.795807	3.99728	35.5027	2.54697e-09	3.61746e-07
up	ENSSSCG00000038879	RELB	629.771	-0.787945	0.138337	-5.69582	1.22777e-08	8.17536e-07	-0.787549	4.86999	30.6349	3.11436e-08	3.27347e-06
up	ENSSSCG00000031657	ENSSSCG00000031657	2848.36	-0.785662	0.0981315	-8.00622	1.18291e-15	2.39879e-13	-0.77352	7.04349	51.1204	8.68698e-13	2.18622e-10
up	ENSSSCG00000009630	EGR3	34.5307	-0.749655	0.24055	-3.11642	0.00183064	0.024068	-0.78207	0.763883	9.60694	0.00193843	0.0357414
up	ENSSSCG00000034044	RASD1	76.6915	-0.741018	0.158151	-4.68552	2.79253e-06	0.000101563	-0.743129	1.86297	18.1835	2.00608e-05	0.000928296
up	ENSSSCG00000003928	PLK3	709.196	-0.739662	0.219817	-3.36489	0.000765736	0.0119587	-0.741331	5.04127	11.4146	0.0007287	0.01686
up	ENSSSCG00000010580	NFKB2	1574.87	-0.738699	0.140935	-5.24143	1.59336e-07	8.20213e-06	-0.75086	6.19081	28.0199	1.20072e-07	1.11125e-05
up	ENSSSCG00000007484	ZNF217	1787.72	-0.728489	0.096445	-7.55342	4.23979e-14	7.66829e-12	-0.687028	6.36505	49.3984	2.08915e-12	4.83369e-10
up	ENSSSCG00000005636	SLC25A25	819.933	-0.725012	0.210871	-3.43817	0.000585651	0.00959407	-0.695154	5.24635	10.9066	0.000958215	0.0207952
up	ENSSSCG00000021515	HS3ST1	160.125	-0.719401	0.133695	-5.3809	7.41147e-08	4.11598e-06	-0.715128	2.90634	23.844	1.04466e-06	7.88719e-05
up	ENSSSCG00000035400	YPEL2	424.496	-0.715203	0.230293	-3.10562	0.00189878	0.0247451	-0.718439	4.30396	9.69006	0.00185268	0.0344704
up	ENSSSCG00000000278	ENSSSCG00000000278	1269.17	-0.692357	0.0538536	-12.8563	7.92829e-38	7.07415e-35	-0.683184	5.87829	86.5803	1.34178e-20	6.41592e-18
up	ENSSSCG00000013897	RAB3A	172.272	-0.684847	0.19302	-3.54805	0.00038809	0.00684348	-0.563042	2.97935	10.6485	0.00110158	0.0232044
up	ENSSSCG00000008261	HK2	2311.94	-0.662241	0.209687	-3.15824	0.00158727	0.0215465	-0.666604	6.74337	10.283	0.00134261	0.0270502
up	ENSSSCG00000025206	RNF19B	1453.81	-0.660557	0.0970019	-6.80973	9.77809e-12	1.28304e-09	-0.648859	6.07448	37.1093	1.11692e-09	1.72282e-07
up	ENSSSCG00000024975	NR5A2	2209.39	-0.659852	0.136689	-4.8274	1.38328e-06	5.55969e-05	-0.677607	6.68085	23.2028	1.45781e-06	0.000105087
up	ENSSSCG00000010531	ENSSSCG00000010531	1262.14	-0.658882	0.185169	-3.55827	0.000373307	0.00664407	-0.657136	5.87204	12.527	0.000401122	0.0106164
up	ENSSSCG00000003429	CLCN6	88.5041	-0.657773	0.148594	-4.42666	9.57042e-06	0.000297885	-0.660881	2.06918	15.9315	6.5678e-05	0.00244714
up	ENSSSCG00000031719	SEMA4B	3987.96	-0.657387	0.156368	-4.20409	2.62133e-05	0.000708766	-0.661584	7.53008	17.479	2.90501e-05	0.0012628
up	ENSSSCG00000024439	PTGER4	473.577	-0.652527	0.126405	-5.16221	2.44047e-07	1.19645e-05	-0.652247	4.46068	24.0863	9.21152e-07	7.18148e-05
up	ENSSSCG00000011953	ZBTB11	669.63	-0.65181	0.0960221	-6.78813	1.13598e-11	1.47612e-09	-0.655297	4.95927	38.2302	6.28731e-10	1.03668e-07
up	ENSSSCG00000038810	ADAT3	50.8896	-0.649989	0.134492	-4.83293	1.34538e-06	5.44005e-05	-0.645728	1.29329	17.0834	3.57743e-05	0.00148319
up	ENSSSCG00000037977	ALMS1	407.936	-0.64987	0.127977	-5.07804	3.81341e-07	1.78457e-05	-0.646934	4.24859	21.696	3.19453e-06	0.000202063
up	ENSSSCG00000035790	BTG1	5769.24	-0.644735	0.134399	-4.79719	1.6091e-06	6.29715e-05	-0.647513	8.06227	21.9412	2.81134e-06	0.000182394
up	ENSSSCG00000031356	HES1	1126.84	-0.643886	0.135397	-4.75554	1.97919e-06	7.5041e-05	-0.645775	5.7087	21.4324	3.66519e-06	0.000227606
up	ENSSSCG00000005503	TLR4	707.498	-0.633802	0.122142	-5.18905	2.11371e-07	1.04391e-05	-0.637273	5.03831	25.1774	5.22919e-07	4.32856e-05
up	ENSSSCG00000009083	SPRY1	557.786	-0.631859	0.208842	-3.02553	0.002482	0.0304762	-0.637102	4.70046	9.00015	0.00269958	0.0454525
up	ENSSSCG00000003579	nan	799.912	-0.624531	0.0905402	-6.89783	5.28011e-12	7.28547e-10	-0.631074	5.21561	38.5955	5.21394e-10	8.69697e-08
up	ENSSSCG00000034618	ZMYM6	326.239	-0.617929	0.118941	-5.19526	2.0443e-07	1.0233e-05	-0.633424	3.92796	23.7285	1.10926e-06	8.33107e-05
up	ENSSSCG00000007717	METTL27	779.602	-0.617109	0.176053	-3.50524	0.0004562	0.00787843	-0.635247	5.1807	12.6789	0.000369801	0.00991552
up	ENSSSCG00000011980	CLDND1	7893.09	-0.603433	0.142936	-4.22169	2.42473e-05	0.000663652	-0.588493	8.50714	18.407	1.784e-05	0.000855902
up	ENSSSCG00000023920	P3H1	7308.97	-0.59213	0.172065	-3.44131	0.000578898	0.00951839	-0.601658	8.4005	12.8433	0.000338693	0.00928977
up	ENSSSCG00000003395	PIK3CD	702.749	-0.586804	0.150366	-3.90251	9.52013e-05	0.00218409	-0.59638	5.02818	15.4474	8.48333e-05	0.00295372
up	ENSSSCG00000002755	NFAT5	1072.74	-0.580888	0.133946	-4.33674	1.44614e-05	0.000424454	-0.585258	5.63761	18.2273	1.96048e-05	0.000917433
up	ENSSSCG00000001869	PEAK1	837.823	-0.577206	0.135047	-4.27412	1.91895e-05	0.0005407	-0.582145	5.28185	17.6621	2.63829e-05	0.0011645
up	ENSSSCG00000004755	DLL4	51.8971	-0.57641	0.159925	-3.60424	0.000313064	0.00575556	-0.583667	1.3182	10.7821	0.00102486	0.02191
up	ENSSSCG00000011791	MAP3K13	296.787	-0.573787	0.151622	-3.78433	0.000154123	0.00320308	-0.579749	3.79009	13.6983	0.000214647	0.00656205
up	ENSSSCG00000030610	FNBP4	2267.67	-0.573377	0.0512538	-11.187	4.72018e-29	2.42981e-26	-0.578069	6.71622	64.0922	1.18729e-15	3.62377e-13
up	ENSSSCG00000013523	SAFB2	920.855	-0.570107	0.0815351	-6.99216	2.70681e-12	3.89548e-10	-0.552279	5.41644	33.4203	7.42465e-09	9.18161e-07
up	ENSSSCG00000029944	FASN	8261.89	-0.566387	0.189067	-2.99569	0.00273826	0.0327563	-0.573585	8.58169	9.08061	0.00258333	0.0441692
up	ENSSSCG00000016751	GCK	62.939	-0.559605	0.146939	-3.80843	0.000139853	0.00295235	-0.564702	1.58974	11.8045	0.000590883	0.0143179
up	ENSSSCG00000001483	FAM83B	1730.56	-0.554702	0.181016	-3.06438	0.00218121	0.0275335	-0.559096	6.32611	9.68123	0.0018616	0.0345915
up	ENSSSCG00000002266	ENSSSCG00000002266	1823.58	-0.554137	0.0817742	-6.77643	1.23179e-11	1.54078e-09	-0.541621	6.40001	34.9476	3.38693e-09	4.76328e-07
up	ENSSSCG00000032658	TRAF4	2320.54	-0.551258	0.134682	-4.09303	4.25765e-05	0.00107721	-0.555982	6.74949	16.2193	5.64176e-05	0.00214671
up	ENSSSCG00000022246	ENSSSCG00000022246	740.612	-0.550957	0.165522	-3.3286	0.000872846	0.013397	-0.558781	5.10487	11.1486	0.000840937	0.0188783
up	ENSSSCG00000022370	TNFSF9	1618.34	-0.550042	0.149178	-3.68715	0.000226781	0.00441167	-0.551649	6.22942	13.4854	0.000240431	0.00714075
up	ENSSSCG00000036665	ZNF394	270.188	-0.54982	0.174606	-3.14892	0.00163873	0.0220539	-0.554318	3.65533	9.5723	0.00197536	0.0363288
up	ENSSSCG00000013016	PPP2R5B	572.641	-0.54679	0.168499	-3.24506	0.00117427	0.017077	-0.560395	4.73581	10.8242	0.00100181	0.0215134
up	ENSSSCG00000016123	PARD3B	507.011	-0.545893	0.160896	-3.39284	0.000691729	0.0109199	-0.548486	4.55959	11.2408	0.000800176	0.0181335
up	ENSSSCG00000001904	CLK3	1332.06	-0.54469	0.0626895	-8.6887	3.66621e-18	9.43625e-16	-0.596189	5.95667	47.3381	5.97409e-12	1.26027e-09
up	ENSSSCG00000012252	DDX3X	14293.7	-0.54466	0.147955	-3.68125	0.000232095	0.00450196	-0.548877	9.37118	13.1736	0.000283924	0.00817849
up	ENSSSCG00000002350	MIDEAS	1600.08	-0.544584	0.173682	-3.13552	0.00171551	0.0227486	-0.547927	6.21357	9.94786	0.00161036	0.0313017
up	ENSSSCG00000012556	RBM41	324.518	-0.542477	0.0962971	-5.63337	1.76722e-08	1.14263e-06	-0.510372	3.91418	23.2701	1.40771e-06	0.000102506
up	ENSSSCG00000011681	TRPC1	546.883	-0.541425	0.0964755	-5.61204	1.9995e-08	1.27435e-06	-0.587168	4.67067	31.996	1.54488e-08	1.70472e-06
up	ENSSSCG00000014034	N4BP3	879.402	-0.536156	0.124728	-4.29861	1.71876e-05	0.000492032	-0.540824	5.35154	17.4155	3.0036e-05	0.00130171
up	ENSSSCG00000000941	METTL25	98.5271	-0.534162	0.111858	-4.77534	1.79406e-06	6.9198e-05	-0.526125	2.21621	16.2644	5.50896e-05	0.00211496
up	ENSSSCG00000013758	ZSWIM4	965.233	-0.533629	0.13377	-3.98917	6.63058e-05	0.00158754	-0.538815	5.48521	15.612	7.77613e-05	0.00277484
up	ENSSSCG00000002841	N4BP1	1583.57	-0.532029	0.127347	-4.17779	2.94358e-05	0.000783238	-0.525411	6.19494	17.3876	3.04806e-05	0.00131305
up	ENSSSCG00000001865	SCAPER	201.622	-0.531891	0.10312	-5.158	2.49596e-07	1.21476e-05	-0.487386	3.23371	16.305	5.39203e-05	0.00208539
up	ENSSSCG00000031949	TP53BP1	1110.93	-0.529936	0.116276	-4.55758	5.17452e-06	0.000174174	-0.534884	5.68755	19.8636	8.31685e-06	0.000460638
up	ENSSSCG00000005389	TEX10	515.125	-0.527938	0.14584	-3.61998	0.000294622	0.00547669	-0.531912	4.58217	12.7181	0.000362143	0.0097466
up	ENSSSCG00000004592	SLTM	1110.8	-0.523457	0.0637141	-8.21572	2.10903e-16	4.78429e-14	-0.544964	5.68922	47.4626	5.60646e-12	1.20037e-09
up	ENSSSCG00000006071	VPS13B	688.752	-0.52125	0.142079	-3.66873	0.000243755	0.00470089	-0.526643	5.00005	13.058	0.000301985	0.00854433
up	ENSSSCG00000011514	MITF	191.014	-0.51931	0.182632	-2.84348	0.0044624	0.0477035	-0.597475	3.15914	10.9974	0.000912418	0.0201054
up	ENSSSCG00000036192	C7orf26	450.042	-0.519107	0.172277	-3.01321	0.00258498	0.0313666	-0.51714	4.38743	8.88045	0.00288241	0.047663
up	ENSSSCG00000038132	IRF2BP2	3833.08	-0.518464	0.120564	-4.30032	1.7055e-05	0.000489837	-0.518649	7.47732	14.9526	0.000110247	0.00371242
up	ENSSSCG00000017513	NPEPPS	2703.94	-0.516119	0.050056	-10.3108	6.29583e-25	2.71818e-22	-0.519327	6.96956	53.1812	3.04162e-13	8.08e-11
up	ENSSSCG00000004551	ZNF609	2262.86	-0.515597	0.0714831	-7.21285	5.47933e-13	8.7304e-11	-0.523312	6.71176	42.2308	8.11139e-11	1.53102e-08
up	ENSSSCG00000003488	UBR4	2593.09	-0.515385	0.123509	-4.17286	3.00798e-05	0.000792495	-0.52043	6.90943	16.7033	4.3705e-05	0.00174152
up	ENSSSCG00000015247	ZBTB44	1227.88	-0.509987	0.0965039	-5.28462	1.25963e-07	6.6297e-06	-0.400603	5.81974	17.3319	3.13879e-05	0.00134006
up	ENSSSCG00000008459	ENSSSCG00000008459	233.047	-0.508866	0.163852	-3.10563	0.00189872	0.0247451	-0.511572	3.44533	9.02389	0.00266474	0.0449714
up	ENSSSCG00000028372	FAM131A	348.812	-0.506198	0.111649	-4.53384	5.79216e-06	0.000191887	-0.508626	4.02169	17.3346	3.1342e-05	0.00134006
up	ENSSSCG00000008621	NBAS	308.532	-0.505383	0.0849938	-5.94612	2.74577e-09	2.16173e-07	-0.510608	3.84633	25.1696	5.2504e-07	4.32856e-05
up	ENSSSCG00000015644	IKBKE	671.703	-0.503964	0.0933643	-5.39782	6.74546e-08	3.84096e-06	-0.520548	4.96499	25.1177	5.39353e-07	4.42115e-05
up	ENSSSCG00000022227	BRD4	2376.24	-0.500229	0.0549516	-9.10308	8.78042e-20	2.86627e-17	-0.495891	6.78238	46.0506	1.15239e-11	2.3958e-09
up	ENSSSCG00000022801	S100PBP	227.253	-0.497318	0.092689	-5.36545	8.07474e-08	4.4658e-06	-0.500704	3.4087	20.1622	7.1146e-06	0.000403395
up	ENSSSCG00000012396	MED12	1230.39	-0.494339	0.0532476	-9.28378	1.63569e-20	5.61335e-18	-0.501306	5.83569	45.3089	1.68284e-11	3.44862e-09
up	ENSSSCG00000016053	NEMP2	117.053	-0.493658	0.09153	-5.3934	6.91387e-08	3.90444e-06	-0.496765	2.46268	18.1138	2.08085e-05	0.000956723
up	ENSSSCG00000016494	BRAF	843.71	-0.49196	0.100913	-4.87509	1.08757e-06	4.57736e-05	-0.484458	5.28726	22.9332	1.67729e-06	0.00011737
up	ENSSSCG00000013764	RFX1	507.744	-0.490826	0.0847785	-5.78951	7.05922e-09	4.87014e-07	-0.478042	4.56009	23.4937	1.25324e-06	9.30533e-05
up	ENSSSCG00000013522	SAFB	2312.4	-0.490443	0.0779578	-6.29113	3.15155e-10	2.94968e-08	-0.479881	6.74157	31.2125	2.31272e-08	2.46352e-06
up	ENSSSCG00000030042	SBNO2	2346.23	-0.489065	0.0637805	-7.66793	1.74795e-14	3.20473e-12	-0.490983	6.76448	39.0147	4.20628e-10	7.18323e-08
up	ENSSSCG00000001782	ABHD17C	907.123	-0.487307	0.138855	-3.50946	0.000449012	0.00777436	-0.478728	5.3954	11.2409	0.000800131	0.0181335
up	ENSSSCG00000012434	ATRX	1105	-0.478995	0.12922	-3.70682	0.000209881	0.00415539	-0.482873	5.68062	13.1501	0.0002875	0.00826489
up	ENSSSCG00000014868	EMSY	313.656	-0.477902	0.0824907	-5.79341	6.89731e-09	4.79474e-07	-0.447435	3.86648	21.2067	4.12328e-06	0.000252771
up	ENSSSCG00000007606	TRRAP	1933.47	-0.47422	0.106235	-4.46387	8.04921e-06	0.000255892	-0.476581	6.48601	18.0701	2.12924e-05	0.000969649
up	ENSSSCG00000006567	CRTC2	720.229	-0.472881	0.0677351	-6.98133	2.92401e-12	4.16329e-10	-0.473393	5.06359	32.1275	1.44382e-08	1.6181e-06
up	ENSSSCG00000029464	KDM5A	1161.8	-0.47288	0.09253	-5.11056	3.21203e-07	1.53535e-05	-0.426198	5.74665	19.2014	1.17628e-05	0.000611366
up	ENSSSCG00000003030	CIC	2044.78	-0.47185	0.0774726	-6.09054	1.12529e-09	9.50539e-08	-0.475998	6.56685	28.5864	8.96073e-08	8.51269e-06
up	ENSSSCG00000038968	TMEM263	1025.14	-0.470475	0.11381	-4.13387	3.56711e-05	0.000916357	-0.473303	5.57187	15.9337	6.55989e-05	0.00244714
up	ENSSSCG00000002895	KMT2B	552.025	-0.469017	0.0623468	-7.52271	5.36534e-14	9.44865e-12	-0.472399	4.68129	33.2555	8.08114e-09	9.82406e-07
up	ENSSSCG00000022538	MARK4	954.438	-0.467047	0.0574748	-8.12612	4.43247e-16	9.56841e-14	-0.469817	5.4697	36.6623	1.40467e-09	2.09896e-07
up	ENSSSCG00000023974	PHF21A	386.217	-0.464583	0.0769549	-6.03708	1.56924e-09	1.28851e-07	-0.480273	4.17211	23.0187	1.60431e-06	0.00011393
up	ENSSSCG00000005110	SYNE2	1627.88	-0.464142	0.134648	-3.44708	0.000566689	0.00935945	-0.469759	6.23855	11.6573	0.000639508	0.0152388
up	ENSSSCG00000010706	SAMD4B	1619.98	-0.462968	0.114119	-4.05687	4.97343e-05	0.00123267	-0.46559	6.23093	15.454	8.45357e-05	0.00295052
up	ENSSSCG00000015435	NAMPT	1152.09	-0.459349	0.0534832	-8.58866	8.79868e-18	2.18077e-15	-0.410218	5.73704	29.4174	5.83515e-08	5.81287e-06
up	ENSSSCG00000007432	ZNF335	647.122	-0.457381	0.0696364	-6.56813	5.09504e-11	5.58951e-09	-0.459129	4.9095	29.2326	6.41889e-08	6.26387e-06
up	ENSSSCG00000017615	DGKE	234.134	-0.456215	0.133506	-3.41718	0.000632744	0.0102155	-0.350169	3.42828	9.24878	0.00235652	0.0411245
up	ENSSSCG00000021845	ATXN2L	2718.4	-0.454072	0.0520768	-8.71928	2.79989e-18	7.49474e-16	-0.452282	6.97689	38.7424	4.83593e-10	8.16134e-08
up	ENSSSCG00000016549	MKLN1	773	-0.451308	0.0846654	-5.33048	9.79517e-08	5.32921e-06	-0.445441	5.16434	22.3702	2.24833e-06	0.000150711
up	ENSSSCG00000036537	NFIC	916.117	-0.450695	0.125199	-3.59983	0.00031843	0.00582929	-0.397971	5.39902	11.9105	0.000558171	0.0136405
up	ENSSSCG00000009473	MYCBP2	1191.95	-0.449448	0.125829	-3.5719	0.000354399	0.00636391	-0.454899	5.7894	12.3777	0.000434502	0.011374
up	ENSSSCG00000016125	INO80D	166.252	-0.44795	0.131709	-3.40105	0.000671265	0.0106955	-0.447496	2.9623	9.23203	0.00237817	0.0413042
up	ENSSSCG00000001080	CDKAL1	209.15	-0.446847	0.100166	-4.46107	8.15521e-06	0.000258036	-0.425974	3.28757	13.6189	0.000223918	0.00676232
up	ENSSSCG00000016191	ENSSSCG00000016191	316.065	-0.446301	0.0707106	-6.31165	2.76074e-10	2.62055e-08	-0.444895	3.88051	23.9423	9.92655e-07	7.61478e-05
up	ENSSSCG00000017669	TUBD1	51.7266	-0.445759	0.122558	-3.63713	0.00027569	0.00518234	-0.446926	1.31431	9.34503	0.00223591	0.0395002
up	ENSSSCG00000009887	NAA25	1180.89	-0.44483	0.110288	-4.03335	5.49863e-05	0.00134787	-0.451513	5.7761	15.1806	9.77014e-05	0.00332904
up	ENSSSCG00000015519	RASAL2	765.679	-0.443455	0.123119	-3.60183	0.000315979	0.00580119	-0.446133	5.15355	11.7197	0.000618415	0.0148658
up	ENSSSCG00000029547	NAB1	3085.28	-0.442119	0.0951131	-4.64835	3.34595e-06	0.000118786	-0.441269	7.15932	18.2231	1.96484e-05	0.000917433
up	ENSSSCG00000016141	PLEKHM3	224.494	-0.441244	0.0808324	-5.45875	4.79512e-08	2.80253e-06	-0.428057	3.38938	18.1921	1.99705e-05	0.00092711
up	ENSSSCG00000026569	CLEC16A	676.424	-0.434532	0.0941082	-4.61737	3.88632e-06	0.000135808	-0.439001	4.97369	17.7155	2.5653e-05	0.0011393
up	ENSSSCG00000012474	DIAPH2	874.26	-0.434176	0.0995347	-4.36205	1.28849e-05	0.000383225	-0.439288	5.34314	16.5367	4.77169e-05	0.00187534
up	ENSSSCG00000015667	MBD5	145.757	-0.433871	0.106156	-4.08711	4.36783e-05	0.001103	-0.433873	2.77496	12.1018	0.000503722	0.012677
up	ENSSSCG00000015754	MCPH1	343.511	-0.431141	0.111695	-3.85999	0.000113394	0.00249616	-0.413765	4.00701	9.02879	0.0026576	0.0449037
up	ENSSSCG00000000512	TBC1D15	607.011	-0.42949	0.0846959	-5.07097	3.95797e-07	1.83936e-05	-0.426488	4.81827	18.4406	1.75281e-05	0.000846602
up	ENSSSCG00000004311	RNGTT	679.116	-0.428914	0.0781566	-5.48788	4.06782e-08	2.40902e-06	-0.41448	4.97698	21.6942	3.19751e-06	0.000202063
up	ENSSSCG00000012084	PRDM15	125.651	-0.42873	0.0907903	-4.7222	2.33304e-06	8.74661e-05	-0.432851	2.56445	14.2183	0.000162775	0.00518892
up	ENSSSCG00000007284	NCOA6	1455.52	-0.428005	0.0775547	-5.51875	3.41425e-08	2.03095e-06	-0.432525	6.07701	23.4387	1.2896e-06	9.43843e-05
up	ENSSSCG00000007790	PRR14	706.367	-0.42782	0.0682854	-6.26518	3.72402e-10	3.4374e-08	-0.307482	5.0254	16.2481	5.55661e-05	0.00212559
up	ENSSSCG00000012639	THOC2	1377.06	-0.427577	0.0860876	-4.96677	6.80789e-07	2.99726e-05	-0.434001	5.99789	19.8294	8.46718e-06	0.000467161
up	ENSSSCG00000025117	ATN1	2496.45	-0.426937	0.12241	-3.48776	0.000487083	0.00830648	-0.434788	6.85455	11.9594	0.000543726	0.0134247
up	ENSSSCG00000003114	DHX34	500.212	-0.426101	0.137853	-3.09099	0.00199493	0.0256485	-0.426041	4.53994	8.91757	0.0028244	0.0470023
up	ENSSSCG00000014114	TENT2	614.991	-0.424988	0.0723661	-5.87275	4.28628e-09	3.15206e-07	-0.361612	4.83395	15.3554	8.90666e-05	0.00306393
up	ENSSSCG00000039876	nan	805.318	-0.422866	0.0667323	-6.33675	2.34668e-10	2.27594e-08	-0.420056	5.22427	25.8327	3.72332e-07	3.16041e-05
up	ENSSSCG00000001577	TBC1D22B	371.467	-0.422587	0.116585	-3.6247	0.000289301	0.00540029	-0.426881	4.11168	11.6776	0.000632575	0.0150987
up	ENSSSCG00000033324	SPATA2	654.706	-0.421873	0.110945	-3.80254	0.00014322	0.00301867	-0.423196	4.92639	12.8627	0.000335188	0.00923568
up	ENSSSCG00000017752	WSB1	10106.5	-0.417105	0.123307	-3.38265	0.000717901	0.0112642	-0.416625	8.87439	9.50064	0.00205401	0.0372029
up	ENSSSCG00000032726	SREK1	976.01	-0.417021	0.0774736	-5.38276	7.33541e-08	4.09177e-06	-0.34759	5.49767	14.1833	0.000165834	0.00526303
up	ENSSSCG00000006519	CLK2	943.865	-0.413929	0.0926024	-4.46996	7.82358e-06	0.000249907	-0.41068	5.45253	16.3046	5.39337e-05	0.00208539
up	ENSSSCG00000006155	ZBTB10	631.917	-0.413595	0.0928721	-4.45338	8.45278e-06	0.000266193	-0.418829	4.87585	16.4951	4.87763e-05	0.00190653
up	ENSSSCG00000023304	SRRM2	7758.91	-0.412667	0.0465076	-8.8731	7.11355e-19	2.06973e-16	-0.415282	8.48959	33.9577	5.63228e-09	7.27883e-07
up	ENSSSCG00000037594	PNISR	2186.16	-0.412652	0.117721	-3.50535	0.000456008	0.00787843	-0.418074	6.66294	11.8152	0.000587489	0.0142598
up	ENSSSCG00000011199	TBC1D5	352.482	-0.412109	0.125883	-3.27374	0.00106132	0.0156783	-0.404992	4.03715	9.14536	0.00249349	0.0428886
up	ENSSSCG00000012179	ENSSSCG00000012179	864.696	-0.411062	0.0670899	-6.12703	8.95328e-10	7.63252e-08	-0.41857	5.32691	25.941	3.52017e-07	3.00577e-05
up	ENSSSCG00000011332	SETD2	2065.01	-0.410284	0.0970225	-4.22875	2.34991e-05	0.000644492	-0.416154	6.58149	15.5126	8.19573e-05	0.00288864
up	ENSSSCG00000017773	SUPT6H	2027.81	-0.40884	0.0510113	-8.0147	1.10405e-15	2.27333e-13	-0.421451	6.5554	34.8548	3.55231e-09	4.89979e-07
up	ENSSSCG00000009037	ZNF827	378.633	-0.408586	0.0985184	-4.14731	3.36407e-05	0.000870885	-0.35445	4.13307	11.5934	0.000661865	0.0156674
up	ENSSSCG00000028036	MAP3K10	264.073	-0.405286	0.0970036	-4.17805	2.94021e-05	0.000783238	-0.405782	3.62313	13.128	0.000290919	0.00828023
up	ENSSSCG00000024794	FBXO42	1071.8	-0.404772	0.0775348	-5.22053	1.78417e-07	9.04518e-06	-0.409109	5.63619	21.0787	4.40791e-06	0.00026793
up	ENSSSCG00000038626	ZNF513	260.837	-0.404585	0.112868	-3.58459	0.000337611	0.00611446	-0.410203	3.60552	10.7297	0.00105432	0.0224252
up	ENSSSCG00000032054	CNPY4	250.151	-0.403743	0.113041	-3.57167	0.000354713	0.00636391	-0.403126	3.54583	10.3327	0.00130696	0.0264807
up	ENSSSCG00000017779	PHF12	604.869	-0.402858	0.112286	-3.5878	0.000333475	0.00606418	-0.404926	4.81309	11.4809	0.000703168	0.016455
up	ENSSSCG00000009319	PAN3	742.687	-0.400618	0.10292	-3.89251	9.92108e-05	0.00223542	-0.396583	5.10793	12.5858	0.000388695	0.0103065
up	ENSSSCG00000000846	HCFC2	487.972	-0.399914	0.0928135	-4.3088	1.64145e-05	0.000473475	-0.398366	4.50862	11.9521	0.00054586	0.0134311
up	ENSSSCG00000000697	ENSSSCG00000000697	5872.23	-0.399805	0.127126	-3.14495	0.00166113	0.0222135	-0.403116	8.08748	9.51643	0.0020364	0.0369775
up	ENSSSCG00000025156	BRWD3	547.915	-0.397314	0.096523	-4.11626	3.85069e-05	0.00098167	-0.399342	4.66933	14.7445	0.000123103	0.00406892
up	ENSSSCG00000003775	MSH4	1025.05	-0.396589	0.0671029	-5.91017	3.41759e-09	2.56972e-07	-0.390824	5.57012	24.7195	6.63081e-07	5.31391e-05
up	ENSSSCG00000006562	GATAD2B	348.437	-0.39639	0.084093	-4.71371	2.43247e-06	9.04338e-05	-0.441061	4.02384	19.1933	1.18126e-05	0.000611738
up	ENSSSCG00000025689	DVL2	692.902	-0.395938	0.0683477	-5.793	6.91411e-09	4.79474e-07	-0.365346	5.0051	20.1014	7.34447e-06	0.000414789
up	ENSSSCG00000013300	EHF	6679.58	-0.393235	0.0782839	-5.02319	5.08211e-07	2.28251e-05	-0.394262	8.27354	18.4884	1.70945e-05	0.000828449
up	ENSSSCG00000025194	ZSWIM6	876.091	-0.392703	0.111424	-3.52441	0.000424434	0.00739868	-0.397438	5.34583	11.4261	0.000724195	0.0167828
up	ENSSSCG00000001049	HIVEP1	703.222	-0.391536	0.0958915	-4.08311	4.44367e-05	0.00111793	-0.394871	5.02962	14.0617	0.000176914	0.00555324
up	ENSSSCG00000009021	LRBA	2901.36	-0.387775	0.0823694	-4.70776	2.50459e-06	9.28571e-05	-0.394011	7.07139	17.765	2.49933e-05	0.00111344
up	ENSSSCG00000024789	SRRT	816.553	-0.384821	0.119594	-3.21772	0.00129213	0.0183198	-0.384445	5.24444	9.53855	0.002012	0.0367671
up	ENSSSCG00000004076	MTRF1L	153.626	-0.383528	0.0857053	-4.47496	7.64249e-06	0.000245882	-0.376639	2.8493	11.943	0.000548526	0.0134506
up	ENSSSCG00000007395	ENSSSCG00000007395	1627.73	-0.383279	0.102811	-3.728	0.000193008	0.00386131	-0.382863	6.23746	12.3329	0.000445052	0.0115711
up	ENSSSCG00000032980	nan	95.688	-0.383255	0.103662	-3.69716	0.000218028	0.004285	-0.387998	2.17702	9.25924	0.0023431	0.0409458
up	ENSSSCG00000017272	HELZ	959.993	-0.383193	0.0797782	-4.80323	1.56124e-06	6.14577e-05	-0.387624	5.47757	17.8988	2.32968e-05	0.00105092
up	ENSSSCG00000026276	ZBTB40	198.63	-0.382055	0.0992958	-3.84764	0.00011926	0.00259964	-0.388327	3.21633	11.0208	0.000900929	0.0199442
up	ENSSSCG00000004538	WDR7	448.45	-0.380634	0.116908	-3.25584	0.00113059	0.0165737	-0.419853	4.38683	10.9752	0.00092341	0.0202492
up	ENSSSCG00000002034	ACIN1	2734.87	-0.380609	0.0556664	-6.83732	8.06881e-12	1.07993e-09	-0.392916	6.98601	28.8587	7.78554e-08	7.44557e-06
up	ENSSSCG00000025943	C6orf136	282.416	-0.380138	0.0970298	-3.91775	8.93805e-05	0.00206253	-0.378078	3.71876	11.496	0.000697471	0.0163752
up	ENSSSCG00000010309	ZSWIM8	1460.64	-0.378949	0.0639204	-5.92845	3.05804e-09	2.34715e-07	-0.385664	6.08244	23.0694	1.5626e-06	0.00011152
up	ENSSSCG00000006502	ARHGEF2	2999.76	-0.377323	0.102915	-3.66636	0.00024603	0.00472434	-0.364735	7.112	14.5213	0.000138581	0.00448746
up	ENSSSCG00000004220	TRMT11	309.987	-0.377243	0.112151	-3.3637	0.000769049	0.0119685	-0.371082	3.85032	9.86198	0.00168729	0.0324461
up	ENSSSCG00000006622	POGZ	542.63	-0.376895	0.0886123	-4.2533	2.1064e-05	0.000583543	-0.371292	4.65454	14.8787	0.000114652	0.00383376
up	ENSSSCG00000017953	FXR2	1180.07	-0.37548	0.0617012	-6.08545	1.16161e-09	9.7169e-08	-0.369829	5.77402	22.6217	1.97243e-06	0.000134736
up	ENSSSCG00000037144	CDKN1B	866.21	-0.373707	0.130209	-2.87005	0.00410404	0.0447664	-0.440301	5.33658	10.0658	0.00151044	0.0298037
up	ENSSSCG00000008043	TRAF7	2042.3	-0.372954	0.0468625	-7.95847	1.74178e-15	3.42824e-13	-0.373583	6.56451	30.405	3.50622e-08	3.59262e-06
up	ENSSSCG00000010485	TBC1D12	504.838	-0.3726	0.0580377	-6.41997	1.36299e-10	1.36136e-08	-0.338486	4.54964	19.7921	8.63408e-06	0.000474544
up	ENSSSCG00000023533	ZNF236	262.25	-0.372142	0.0762297	-4.88186	1.05092e-06	4.45113e-05	-0.361828	3.61325	13.6739	0.000217458	0.0065811
up	ENSSSCG00000030831	DENND3	1158.71	-0.371637	0.0794476	-4.67776	2.90019e-06	0.000104626	-0.347592	5.74637	14.859	0.000115851	0.00386484
up	ENSSSCG00000006903	RPAP2	343.304	-0.370138	0.0837076	-4.4218	9.788e-06	0.000303247	-0.365756	3.99835	13.6951	0.000215014	0.00656205
up	ENSSSCG00000014946	CEP295	562.13	-0.370097	0.107796	-3.4333	0.000596286	0.0097207	-0.361986	4.70704	9.77019	0.00177364	0.0333897
up	ENSSSCG00000033971	ZNF407	421.871	-0.369714	0.0866924	-4.26467	2.00202e-05	0.000560566	-0.368171	4.29458	13.4695	0.000242477	0.00717187
up	ENSSSCG00000028771	MEF2A	1601.61	-0.369546	0.0819044	-4.51192	6.42422e-06	0.000210224	-0.315138	6.20932	13.0695	0.00030015	0.0085092
up	ENSSSCG00000014835	C2CD3	353.137	-0.369396	0.0788836	-4.6828	2.82987e-06	0.000102642	-0.373751	4.03978	15.4258	8.58071e-05	0.00296603
up	ENSSSCG00000004473	PHIP	507.266	-0.369205	0.112572	-3.27973	0.00103906	0.0154177	-0.373349	4.56022	9.55602	0.00199295	0.0365586
up	ENSSSCG00000008113	MRPS5	397.704	-0.368996	0.080306	-4.59487	4.33011e-06	0.000149366	-0.367872	4.21113	14.1895	0.00016529	0.0052574
up	ENSSSCG00000033178	ENSSSCG00000033178	836.228	-0.368573	0.112845	-3.26619	0.00109005	0.0160675	-0.373128	5.27901	9.84233	0.00170542	0.0327061
up	ENSSSCG00000001880	SIN3A	1329.6	-0.368489	0.078812	-4.67554	2.93176e-06	0.00010548	-0.380901	5.94773	17.1453	3.46261e-05	0.00146091
up	ENSSSCG00000014207	APC	2624.67	-0.368295	0.109484	-3.36392	0.000768429	0.0119685	-0.3723	6.92566	10.838	0.000994375	0.0213858
up	ENSSSCG00000010571	ARMH3	581.163	-0.367722	0.103704	-3.54588	0.000391308	0.00689114	-0.371357	4.75523	10.8774	0.000973473	0.0210308
up	ENSSSCG00000003413	MTOR	1679.15	-0.364469	0.0785485	-4.64005	3.48331e-06	0.000122364	-0.368233	6.28283	16.8372	4.07268e-05	0.00165503
up	ENSSSCG00000012083	RIPK4	1380.87	-0.364295	0.0758061	-4.80561	1.54283e-06	6.10925e-05	-0.368711	6.00116	17.5766	2.75968e-05	0.00120694
up	ENSSSCG00000009682	HMBOX1	433.534	-0.363052	0.10099	-3.59492	0.000324496	0.00592503	-0.3728	4.32979	13.6833	0.000216372	0.00656205
up	ENSSSCG00000011417	DCAF1	1004.88	-0.361104	0.0583416	-6.18948	6.0362e-10	5.45868e-08	-0.338829	5.5418	19.7716	8.7269e-06	0.000477814
up	ENSSSCG00000015940	UBR3	1458.36	-0.36078	0.0941463	-3.83213	0.00012704	0.00272131	-0.36746	6.07988	12.8689	0.000334094	0.00923568
up	ENSSSCG00000008614	SMC6	1261.74	-0.360117	0.109677	-3.28343	0.00102554	0.0152664	-0.327191	5.86507	9.34734	0.00223309	0.039499
up	ENSSSCG00000040434	KANSL3	684.878	-0.359163	0.0498191	-7.20934	5.62219e-13	8.85264e-11	-0.34455	4.99078	22.2212	2.4297e-06	0.000161362
up	ENSSSCG00000013124	PATL1	1188.21	-0.358325	0.0778026	-4.60556	4.11361e-06	0.000142634	-0.366024	5.78488	16.6623	4.4659e-05	0.00177461
up	ENSSSCG00000003772	ZZZ3	1213.75	-0.356179	0.0711885	-5.00332	5.6351e-07	2.52242e-05	-0.353649	5.81543	16.8916	3.95765e-05	0.00162672
up	ENSSSCG00000035281	ZNF292	932.131	-0.355763	0.0978123	-3.6372	0.000275617	0.00518234	-0.347719	5.43299	11.4074	0.000731518	0.0168867
up	ENSSSCG00000036831	EFNA4	448.715	-0.355099	0.100057	-3.54897	0.000386734	0.00683759	-0.355519	4.38338	10.3102	0.00132297	0.0267297
up	ENSSSCG00000004708	TUBGCP4	295.41	-0.354342	0.0744742	-4.75792	1.95595e-06	7.45091e-05	-0.347448	3.78325	13.6067	0.000225379	0.00679215
up	ENSSSCG00000004163	BCLAF1	3578.34	-0.35423	0.109167	-3.24485	0.00117513	0.017077	-0.330529	7.3652	10.7281	0.00105521	0.0224252
up	ENSSSCG00000039616	ZBTB25	137.304	-0.353619	0.103867	-3.40453	0.000662781	0.0106108	-0.377687	2.68297	12.2991	0.000453184	0.0116713
up	ENSSSCG00000009681	INTS9	471.162	-0.352305	0.0740427	-4.75813	1.95398e-06	7.45091e-05	-0.353939	4.45352	15.4994	8.25294e-05	0.00290168
up	ENSSSCG00000012437	ATP7A	690.925	-0.352195	0.101415	-3.4728	0.00051506	0.00868207	-0.356771	5.00433	10.5553	0.00115856	0.0241212
up	ENSSSCG00000013838	AKAP8L	611.702	-0.349423	0.0702314	-4.97531	6.51421e-07	2.87743e-05	-0.343955	4.82859	15.7551	7.20937e-05	0.00263822
up	ENSSSCG00000028018	EP400	1144.03	-0.349087	0.0733623	-4.7584	1.95133e-06	7.45091e-05	-0.356245	5.73022	17.0922	3.56084e-05	0.00148059
up	ENSSSCG00000024592	ANKRD17	1932.07	-0.348809	0.068915	-5.06143	4.16115e-07	1.92709e-05	-0.352109	6.48506	18.0481	2.15391e-05	0.000977779
up	ENSSSCG00000003398	UBE4B	1514.49	-0.346256	0.0477871	-7.2458	4.2989e-13	7.01665e-11	-0.3497	6.13433	24.8876	6.0773e-07	4.89769e-05
up	ENSSSCG00000013409	SBF2	1684.33	-0.345612	0.0749521	-4.61111	4.00531e-06	0.000139602	-0.349416	6.28754	15.8536	6.84377e-05	0.00253026
up	ENSSSCG00000030154	RSBN1	691.412	-0.345409	0.0758214	-4.55556	5.22465e-06	0.000175078	-0.434152	5.01007	24.4803	7.50741e-07	5.94993e-05
up	ENSSSCG00000010738	ZRANB1	817.811	-0.34443	0.0788274	-4.36942	1.24578e-05	0.000372685	-0.374814	5.24524	20.8253	5.03151e-06	0.000297025
up	ENSSSCG00000034070	ZNF592	626.759	-0.344347	0.0648294	-5.31159	1.08673e-07	5.77174e-06	-0.280264	4.85953	12.2484	0.000465647	0.011928
up	ENSSSCG00000017826	SMG6	557.423	-0.344056	0.0602514	-5.71034	1.12753e-08	7.58335e-07	-0.350273	4.69568	19.1222	1.22607e-05	0.000630395
up	ENSSSCG00000007248	ASXL1	993.465	-0.342847	0.104132	-3.29242	0.000993294	0.0149246	-0.380804	5.52793	12.332	0.000445261	0.0115711
up	ENSSSCG00000015480	PRRC2C	3773.54	-0.341526	0.072241	-4.72759	2.27199e-06	8.54164e-05	-0.34286	7.44989	15.8605	6.81865e-05	0.00252748
up	ENSSSCG00000017835	CLUH	2392.43	-0.339809	0.0905095	-3.7544	0.00017376	0.00355242	-0.339109	6.79404	10.9649	0.000928517	0.0203042
up	ENSSSCG00000025906	ALKBH1	201.452	-0.339044	0.0888036	-3.81791	0.000134587	0.0028547	-0.337414	3.23532	9.7214	0.00182135	0.0340642
up	ENSSSCG00000038202	ENSSSCG00000038202	520.998	-0.338938	0.0695788	-4.87128	1.10876e-06	4.65192e-05	-0.339557	4.59752	16.0854	6.05487e-05	0.00228571
up	ENSSSCG00000014019	MAML1	1101	-0.338425	0.072003	-4.70015	2.59974e-06	9.53285e-05	-0.350466	5.67478	17.3988	3.0301e-05	0.00130924
up	ENSSSCG00000013410	SWAP70	1331.48	-0.334604	0.0779877	-4.29047	1.78298e-05	0.000506654	-0.336014	5.94855	14.0433	0.000178647	0.00557108
up	ENSSSCG00000013262	AMBRA1	1121.1	-0.32851	0.0527775	-6.22443	4.83304e-10	4.4305e-08	-0.325421	5.70089	19.5688	9.70419e-06	0.000522583
up	ENSSSCG00000004952	SMAD3	3622.02	-0.327493	0.0650756	-5.0325	4.84122e-07	2.20391e-05	-0.331682	7.39097	16.7343	4.29966e-05	0.00171807
up	ENSSSCG00000020743	RABGAP1	1480.21	-0.324604	0.0980577	-3.31033	0.000931845	0.0140924	-0.346649	6.0983	13.0034	0.000310926	0.00876274
up	ENSSSCG00000035057	RUNDC1	320.174	-0.324422	0.0706983	-4.58883	4.45739e-06	0.000152577	-0.322514	3.8987	12.6754	0.000370494	0.00991556
up	ENSSSCG00000036308	PGS1	908.199	-0.324095	0.0466701	-6.94438	3.80133e-12	5.29968e-10	-0.327731	5.39777	21.9418	2.81045e-06	0.000182394
up	ENSSSCG00000023362	RHBDF2	1428.95	-0.322786	0.0994444	-3.2459	0.0011708	0.0170697	-0.326451	6.05064	9.23191	0.00237834	0.0413042
up	ENSSSCG00000030637	IRGQ	814.492	-0.322546	0.0576817	-5.59182	2.247e-08	1.40843e-06	-0.324709	5.2408	18.1289	2.06441e-05	0.000952218
up	ENSSSCG00000026753	OSBPL11	589.313	-0.321561	0.0890319	-3.61175	0.000304135	0.00563008	-0.32491	4.77558	10.4001	0.00126008	0.025676
up	ENSSSCG00000031775	YAF2	425.98	-0.321031	0.0719585	-4.46134	8.14481e-06	0.000258036	-0.288356	4.30554	11.3524	0.000753509	0.0172282
up	ENSSSCG00000010579	GBF1	1413.47	-0.320926	0.0492747	-6.51301	7.36601e-11	7.76273e-09	-0.325092	6.03472	21.3227	3.88099e-06	0.000238939
up	ENSSSCG00000032239	nan	550.318	-0.320351	0.0678876	-4.71885	2.3718e-06	8.86708e-05	-0.310434	4.67639	13.4418	0.000246079	0.00724846
up	ENSSSCG00000011145	ASB13	716.514	-0.316805	0.0882276	-3.59077	0.000329708	0.00600382	-0.355831	5.05887	12.6552	0.000374529	0.00996976
up	ENSSSCG00000006994	PCM1	2150.38	-0.316582	0.0742748	-4.26231	2.02323e-05	0.000565323	-0.317447	6.63841	14.0475	0.000178248	0.00557073
up	ENSSSCG00000023172	ENSSSCG00000023172	412.001	-0.3164	0.0609326	-5.19262	2.07355e-07	1.02787e-05	-0.313649	4.26111	14.4365	0.000144967	0.00465224
up	ENSSSCG00000036129	RNF114	3850.69	-0.315969	0.0861724	-3.6667	0.000245697	0.00472434	-0.319324	7.47895	11.0369	0.000893139	0.0198995
up	ENSSSCG00000004508	DYM	625.921	-0.31509	0.0605914	-5.20024	1.99029e-07	1.00521e-05	-0.320306	4.8626	15.6461	7.63695e-05	0.00273197
up	ENSSSCG00000014416	TCERG1	1051.97	-0.312429	0.0665278	-4.69622	2.65022e-06	9.66498e-05	-0.314283	5.60904	15.0085	0.000107028	0.00361252
up	ENSSSCG00000038805	ENSSSCG00000038805	307.69	-0.312417	0.0854276	-3.6571	0.000255086	0.00487725	-0.313324	3.84209	9.37353	0.00220141	0.0391317
up	ENSSSCG00000008192	TMEM131	2375.78	-0.311983	0.0666339	-4.68204	2.84032e-06	0.000102743	-0.309446	6.78262	14.4777	0.00014183	0.00457203
up	ENSSSCG00000003433	PLOD1	1672.26	-0.311925	0.0803692	-3.88115	0.000103962	0.00233462	-0.31491	6.27683	11.9435	0.00054838	0.0134506
up	ENSSSCG00000002257	MCTP2	811.73	-0.311921	0.0924967	-3.37224	0.000745581	0.0116712	-0.32057	5.23551	10.2368	0.00137669	0.0275819
up	ENSSSCG00000006066	RNF19A	1991.67	-0.311563	0.0792446	-3.93166	8.4362e-05	0.00195685	-0.311367	6.5283	12.0581	0.000515672	0.0128649
up	ENSSSCG00000011650	MSL2	375.867	-0.311489	0.0589481	-5.28412	1.26313e-07	6.6297e-06	-0.316422	4.1292	15.2875	9.23268e-05	0.00316849
up	ENSSSCG00000003791	SRSF11	813.161	-0.309226	0.0721198	-4.28767	1.80554e-05	0.000511979	-0.303566	5.23809	12.2714	0.000459958	0.0118034
up	ENSSSCG00000027131	KLHDC10	2107.6	-0.309028	0.0733586	-4.21257	2.52487e-05	0.000684065	-0.31009	6.61029	12.8713	0.000333658	0.00923568
up	ENSSSCG00000006490	SMG5	2467.92	-0.308082	0.0905371	-3.40283	0.000666914	0.0106515	-0.296607	6.83681	8.96302	0.00275499	0.0463174
up	ENSSSCG00000003342	DVL1	3093.04	-0.308071	0.0712532	-4.32361	1.53496e-05	0.000445638	-0.309006	7.16315	13.2009	0.000279821	0.00808275
up	ENSSSCG00000000431	MBD6	428.098	-0.306431	0.0839145	-3.6517	0.000260511	0.00495971	-0.308121	4.31569	9.86038	0.00168876	0.0324461
up	ENSSSCG00000011018	MTPAP	544.493	-0.305696	0.0694975	-4.39866	1.08921e-05	0.000332073	-0.315049	4.66141	13.9853	0.000184241	0.00573305
up	ENSSSCG00000003591	PUM1	2448.14	-0.304604	0.0610072	-4.99292	5.94732e-07	2.64448e-05	-0.309159	6.82632	15.734	7.29003e-05	0.00264664
up	ENSSSCG00000000423	nan	3919.51	-0.303345	0.08778	-3.45575	0.000548774	0.00913531	-0.308944	7.50477	9.9831	0.00157983	0.0307918
up	ENSSSCG00000011854	LRCH3	664.558	-0.301585	0.0756488	-3.98665	6.70138e-05	0.00159877	-0.278501	4.94506	10.8966	0.000963413	0.0208764
up	ENSSSCG00000000403	ENSSSCG00000000403	4588.51	-0.3014	0.0781819	-3.85511	0.000115675	0.00253388	-0.3024	7.73211	10.923	0.0009498	0.0206438
up	ENSSSCG00000003667	TRIT1	632.705	-0.301294	0.0959593	-3.13981	0.00169057	0.0225365	-0.342684	4.88298	9.25898	0.00234343	0.0409458
up	ENSSSCG00000010243	CCAR1	1424.22	-0.300664	0.086836	-3.46243	0.000535315	0.00896703	-0.291743	6.04419	9.54905	0.00200053	0.036604
up	ENSSSCG00000003700	ESCO1	560.111	-0.298933	0.0720349	-4.14984	3.3271e-05	0.000864658	-0.329067	4.70283	14.7896	0.000120195	0.00399119
up	ENSSSCG00000002372	YLPM1	1350.65	-0.297823	0.0851305	-3.49843	0.000468013	0.00805202	-0.297336	5.96872	9.95592	0.00160333	0.0312073
up	ENSSSCG00000017476	MSL1	1228.47	-0.29709	0.0676467	-4.39179	1.12424e-05	0.000340425	-0.29914	5.83259	13.1284	0.00029085	0.00828023
up	ENSSSCG00000015859	SAP130	889.941	-0.296756	0.0465016	-6.38164	1.75201e-10	1.72418e-08	-0.302063	5.3689	18.2183	1.96981e-05	0.000917433
up	ENSSSCG00000026506	RALGAPA2	4531.7	-0.296475	0.0793033	-3.7385	0.000185125	0.00373149	-0.298266	7.71373	10.6974	0.00107289	0.0227335
up	ENSSSCG00000030528	LTN1	1461.09	-0.294923	0.0810139	-3.6404	0.000272213	0.0051314	-0.295027	6.08114	10.9877	0.000917188	0.0201795
up	ENSSSCG00000009341	ENSSSCG00000009341	614.035	-0.294438	0.053024	-5.55292	2.80938e-08	1.70913e-06	-0.296818	4.83432	16.0229	6.2582e-05	0.0023501
up	ENSSSCG00000003670	RLF	944.634	-0.294065	0.0815867	-3.60433	0.000312961	0.00575556	-0.300906	5.45414	10.6161	0.00112108	0.023546
up	ENSSSCG00000017310	KANSL1	1335.05	-0.29373	0.0653562	-4.4943	6.9799e-06	0.000226196	-0.282876	5.95079	13.1994	0.000280037	0.00808275
up	ENSSSCG00000012287	TFE3	1317.44	-0.293162	0.0577845	-5.07337	3.90835e-07	1.82262e-05	-0.295936	5.93303	15.6491	7.62497e-05	0.00273197
up	ENSSSCG00000022302	BICRA	176.352	-0.292435	0.0750902	-3.89445	9.84211e-05	0.00222743	-0.294876	3.0459	8.83158	0.00296061	0.0486102
up	ENSSSCG00000017817	PRPF8	5320.14	-0.292092	0.0437485	-6.67663	2.44505e-11	2.87058e-09	-0.29591	7.94563	17.8783	2.35486e-05	0.00105705
up	ENSSSCG00000029094	PIK3R4	869.842	-0.291651	0.0715721	-4.07493	4.60278e-05	0.00115147	-0.296875	5.33464	12.8109	0.000344601	0.00940975
up	ENSSSCG00000001706	AARS2	360.935	-0.290704	0.0674035	-4.31289	1.61131e-05	0.000466792	-0.294223	4.07096	11.4291	0.000723033	0.0167828
up	ENSSSCG00000000952	ZDHHC17	406.969	-0.290309	0.0818205	-3.54812	0.000387996	0.00684348	-0.294809	4.24364	9.24181	0.00236551	0.0412311
up	ENSSSCG00000013155	ENSSSCG00000013155	2793.4	-0.289233	0.0527621	-5.48184	4.20925e-08	2.48179e-06	-0.289709	7.01565	16.7641	4.23258e-05	0.00169599
up	ENSSSCG00000023112	PDS5A	3065.48	-0.288801	0.0886699	-3.25704	0.00112582	0.0165582	-0.295898	7.14858	10.0739	0.0015038	0.0297136
up	ENSSSCG00000004524	SMAD4	1490.36	-0.288622	0.058788	-4.90955	9.12879e-07	3.96687e-05	-0.255004	6.10859	11.7545	0.000606959	0.0146827
up	ENSSSCG00000035259	PHF3	1988.13	-0.28837	0.0870238	-3.31369	0.000920744	0.0139719	-0.297658	6.52657	9.44701	0.00211494	0.037971
up	ENSSSCG00000010625	SMC3	2616.44	-0.287586	0.0435902	-6.59748	4.18199e-11	4.7035e-09	-0.290042	6.9221	18.3274	1.86009e-05	0.000880626
up	ENSSSCG00000027342	BAZ1B	1183.61	-0.286691	0.0720775	-3.97754	6.96308e-05	0.00165531	-0.269062	5.77828	9.82947	0.00171738	0.0327832
up	ENSSSCG00000026103	ZBTB17	775.896	-0.28583	0.0774625	-3.68992	0.000224326	0.00437665	-0.287647	5.17101	10.0427	0.00152952	0.0300665
up	ENSSSCG00000022508	UIMC1	421.226	-0.285108	0.0704649	-4.0461	5.2079e-05	0.00128366	-0.286346	4.29328	10.6702	0.00108873	0.0230351
up	ENSSSCG00000036081	TBC1D20	1186.36	-0.283712	0.0658329	-4.30958	1.63568e-05	0.000472828	-0.28693	5.78221	12.6522	0.000375118	0.00996976
up	ENSSSCG00000039157	CLASP1	1539.7	-0.281204	0.0612112	-4.59399	4.34844e-06	0.000149397	-0.295713	6.1584	14.5287	0.000138039	0.00448001
up	ENSSSCG00000038760	ANKRD40	1304.63	-0.280878	0.0822659	-3.41427	0.00063952	0.0102877	-0.285174	5.91893	9.59878	0.00194706	0.0358545
up	ENSSSCG00000008201	CNNM3	819.295	-0.280583	0.0704939	-3.98025	6.88441e-05	0.00163952	-0.285197	5.24968	10.9844	0.000918833	0.0201848
up	ENSSSCG00000014101	AP3B1	1430.11	-0.280488	0.0576176	-4.8681	1.12678e-06	4.66898e-05	-0.294783	6.05176	15.6644	7.56329e-05	0.00271918
up	ENSSSCG00000013930	ATP13A1	1625.73	-0.278266	0.0474461	-5.86489	4.49422e-09	3.28692e-07	-0.305197	6.23995	15.4786	8.34428e-05	0.00291948
up	ENSSSCG00000040738	DYNC1H1	7495.1	-0.277283	0.0834297	-3.32355	0.000888798	0.0135795	-0.282279	8.43961	8.824	0.00297293	0.0487391
up	ENSSSCG00000005934	TRAPPC9	680.131	-0.276821	0.0571741	-4.84171	1.28725e-06	5.25262e-05	-0.277358	4.98138	12.8578	0.000336077	0.00923568
up	ENSSSCG00000010744	DHX32	1040.46	-0.275457	0.0655686	-4.20105	2.65686e-05	0.000716923	-0.275308	5.59331	11.3968	0.00073571	0.0169402
up	ENSSSCG00000010685	TIAL1	1847.87	-0.275351	0.0589879	-4.66792	3.0426e-06	0.000108883	-0.313051	6.4213	18.6754	1.54969e-05	0.000758714
up	ENSSSCG00000028512	LDLR	7021.95	-0.275112	0.0754645	-3.64558	0.000266794	0.00505059	-0.277672	8.34577	9.55734	0.00199151	0.0365586
up	ENSSSCG00000010289	MICU1	2210.65	-0.274863	0.0651991	-4.21574	2.48957e-05	0.000677244	-0.268146	6.67835	11.3821	0.000741552	0.0170474
up	ENSSSCG00000006553	UBAP2L	3014.69	-0.273499	0.0561769	-4.86853	1.12433e-06	4.66898e-05	-0.262672	7.12548	12.446	0.000418886	0.0110458
up	ENSSSCG00000025821	C2CD2	2178.45	-0.270312	0.0811514	-3.33096	0.000865465	0.0132989	-0.274411	6.65823	8.8178	0.00298307	0.0488494
up	ENSSSCG00000002505	PAPOLA	3933.33	-0.269119	0.0876937	-3.06886	0.00214878	0.0272342	-0.303199	7.50983	10.3606	0.00128731	0.0261564
up	ENSSSCG00000004110	TAB2	2258.79	-0.26795	0.0754591	-3.55093	0.000383867	0.00681125	-0.269724	6.71015	9.4076	0.00216087	0.0386024
up	ENSSSCG00000015050	ZW10	421.195	-0.266721	0.0637064	-4.18672	2.83009e-05	0.000759077	-0.266335	4.29247	10.2272	0.00138386	0.0276483
up	ENSSSCG00000040157	AP3D1	3158.53	-0.264806	0.0388773	-6.81134	9.66962e-12	1.28137e-09	-0.269762	7.19376	16.5198	4.81441e-05	0.00188696
up	ENSSSCG00000000534	IPO8	3264.18	-0.264178	0.0752563	-3.51037	0.000447476	0.0077578	-0.267904	7.241	9.21799	0.00239649	0.0415189
up	ENSSSCG00000017665	DHX40	864.587	-0.263654	0.0710326	-3.71174	0.000205842	0.00408147	-0.265874	5.32662	9.81045	0.00173523	0.0329827
up	ENSSSCG00000013938	GATAD2A	3205.12	-0.263461	0.0703579	-3.74459	0.000180688	0.00366414	-0.265569	7.21431	10.0433	0.001529	0.0300665
up	ENSSSCG00000022177	DIS3L2	630.571	-0.262547	0.0679741	-3.86246	0.000112251	0.00247916	-0.268971	4.87248	10.4493	0.00122695	0.0253247
up	ENSSSCG00000013648	TYK2	2278.19	-0.262469	0.0630134	-4.16529	3.10957e-05	0.000814451	-0.263171	6.72247	11.0225	0.000900129	0.0199442
up	ENSSSCG00000026700	RBM23	1294.47	-0.262346	0.0605851	-4.3302	1.48971e-05	0.000434386	-0.294442	5.90893	14.8506	0.000116372	0.00387323
up	ENSSSCG00000011013	WAC	2443.33	-0.260382	0.0622298	-4.18421	2.86164e-05	0.000766004	-0.281391	6.82158	16.0107	6.2985e-05	0.00235906
up	ENSSSCG00000000176	DDX23	1530.59	-0.260225	0.0437904	-5.9425	2.80702e-09	2.19703e-07	-0.264016	6.14921	15.7254	7.32357e-05	0.00264664
up	ENSSSCG00000004486	SLC17A5	1277.22	-0.259644	0.0569722	-4.55739	5.17941e-06	0.000174174	-0.25861	5.88829	12.0412	0.000520362	0.0129594
up	ENSSSCG00000032947	SRRM1	2163.92	-0.259484	0.0649086	-3.99768	6.39665e-05	0.00154815	-0.319415	6.65029	16.8777	3.98676e-05	0.001634
up	ENSSSCG00000012270	UBA1	8300.19	-0.258959	0.0528553	-4.8994	9.61307e-07	4.12376e-05	-0.257203	8.58665	11.7502	0.00060836	0.0146918
up	ENSSSCG00000026644	DDX46	2132.95	-0.258434	0.0688168	-3.75538	0.000173076	0.00354739	-0.262256	6.62754	10.0749	0.00150304	0.0297136
up	ENSSSCG00000026498	R3HDM2	1438.54	-0.258432	0.0514058	-5.02729	4.97448e-07	2.24927e-05	-0.262214	6.06028	13.0824	0.000298078	0.00846719
up	ENSSSCG00000004717	UBR1	1058.32	-0.255321	0.0719331	-3.54942	0.000386086	0.00683515	-0.256397	5.61698	9.44413	0.00211826	0.0379831
up	ENSSSCG00000011769	FXR1	1868.59	-0.253429	0.0665434	-3.80848	0.000139825	0.00295235	-0.232833	6.43481	8.87285	0.00289442	0.0477796
up	ENSSSCG00000013836	WIZ	1110.29	-0.251417	0.0590691	-4.25632	2.07817e-05	0.000578259	-0.254493	5.68686	11.0557	0.000884162	0.0197867
up	ENSSSCG00000004589	RNF111	973.789	-0.250882	0.0727854	-3.44686	0.000567133	0.00935945	-0.230755	5.49324	9.37365	0.00220127	0.0391317
up	ENSSSCG00000004725	ZNF106	997.948	-0.249429	0.0682433	-3.65499	0.000257193	0.00490352	-0.259323	5.5327	10.4429	0.0012312	0.0253759
up	ENSSSCG00000011795	IGF2BP2	2751.09	-0.249199	0.0371166	-6.71396	1.89416e-11	2.26352e-09	-0.246122	6.99418	14.5017	0.000140032	0.00452424
up	ENSSSCG00000015695	RAB3GAP1	1080.77	-0.246875	0.0624669	-3.95209	7.74704e-05	0.00181906	-0.247209	5.64821	9.61239	0.00193269	0.0356813
up	ENSSSCG00000002799	CNOT1	4428.8	-0.243303	0.0576605	-4.21958	2.44756e-05	0.000668534	-0.247961	7.68035	10.9518	0.000935114	0.0204174
up	ENSSSCG00000004936	INTS14	572.019	-0.243081	0.0521025	-4.66543	3.0797e-06	0.000109916	-0.247621	4.73212	11.5195	0.000688695	0.0161956
up	ENSSSCG00000039882	HTRA2	593.163	-0.239977	0.0582863	-4.1172	3.83497e-05	0.000979528	-0.242315	4.78477	9.53025	0.00202112	0.0368303
up	ENSSSCG00000027779	TMEM259	3335.69	-0.239744	0.0620875	-3.86139	0.000112742	0.0024859	-0.240442	7.27203	9.26947	0.00233006	0.0409428
up	ENSSSCG00000010357	WAPL	2561.71	-0.238598	0.0635113	-3.75678	0.000172112	0.00353305	-0.233547	6.88931	10.0278	0.00154194	0.0302586
up	ENSSSCG00000006201	ARFGEF1	2960.02	-0.238396	0.0638869	-3.73153	0.000190317	0.0038189	-0.243662	7.10051	8.92324	0.00281564	0.046911
up	ENSSSCG00000011214	NGLY1	817.256	-0.235952	0.0687505	-3.432	0.000599143	0.00975539	-0.251851	5.24622	9.03365	0.00265055	0.0448903
up	ENSSSCG00000006626	PI4KB	1837.87	-0.235605	0.0629317	-3.74383	0.000181239	0.00366975	-0.236736	6.41278	9.07014	0.00259818	0.0442121
up	ENSSSCG00000006100	VIRMA	1456.98	-0.235084	0.0542691	-4.33183	1.47874e-05	0.000432128	-0.240466	6.07771	11.4586	0.000711621	0.0165718
up	ENSSSCG00000011853	RUBCN	341.194	-0.232882	0.0731612	-3.18313	0.00145692	0.0202053	-0.281268	3.98921	11.463	0.000709961	0.01656
up	ENSSSCG00000008987	CCNI	4337.07	-0.231365	0.0556998	-4.15378	3.2703e-05	0.000851549	-0.233692	7.65088	9.36727	0.00220894	0.0392169
up	ENSSSCG00000016911	MTREX	1954.45	-0.228782	0.0459384	-4.98019	6.35205e-07	2.81509e-05	-0.232076	6.50156	11.5804	0.00066651	0.0157514
up	ENSSSCG00000017935	CTDNEP1	1468.26	-0.226957	0.0430987	-5.26599	1.39435e-07	7.26148e-06	-0.234338	6.08972	12.0954	0.000505469	0.0126987
up	ENSSSCG00000007930	MGRN1	1188.56	-0.226322	0.0567699	-3.98666	6.70087e-05	0.00159877	-0.236093	5.78594	9.35519	0.00222354	0.0394274
up	ENSSSCG00000011340	SMARCC1	2540.2	-0.223984	0.0544796	-4.11133	3.93389e-05	0.00100097	-0.226701	6.87949	9.34238	0.00223914	0.0395086
up	ENSSSCG00000004600	TCF12	1803.43	-0.223781	0.0568412	-3.93696	8.25219e-05	0.00192082	-0.232372	6.38574	9.76226	0.00178131	0.0334901
up	ENSSSCG00000002441	PPP4R3A	2287.23	-0.221595	0.0573515	-3.8638	0.000111638	0.00246969	-0.225113	6.728	9.02968	0.00265631	0.0449037
up	ENSSSCG00000012981	RELA	2454.87	-0.208402	0.0603462	-3.45343	0.000553499	0.00917972	-0.237051	6.83045	9.88446	0.00166681	0.0321808
up	ENSSSCG00000030196	CUL9	1390.41	-0.20572	0.0380328	-5.40902	6.33689e-08	3.64004e-06	-0.210359	6.01103	10.6337	0.00111048	0.0233575
up	ENSSSCG00000016509	ENSSSCG00000016509	1602.42	-0.205647	0.0424473	-4.84478	1.26755e-06	5.18803e-05	-0.208928	6.21583	9.45655	0.00210396	0.0378687
up	ENSSSCG00000014794	NUP98	2170.05	-0.201475	0.0415496	-4.84903	1.24065e-06	5.10158e-05	-0.204733	6.65251	9.452	0.00210919	0.0379153
up	ENSSSCG00000001002	PRPF4B	2891.42	-0.199125	0.0553201	-3.59951	0.000318816	0.00582929	-0.252945	7.06785	11.7189	0.000618675	0.0148658
up	ENSSSCG00000013533	RANBP3	1141.15	-0.197578	0.0410766	-4.80998	1.50944e-06	6.00228e-05	-0.197411	5.72584	9.35235	0.002227	0.0394398
up	ENSSSCG00000026863	FARP1	2476.15	-0.187794	0.0430787	-4.35933	1.30464e-05	0.000387167	-0.208734	6.84233	10.6609	0.00109425	0.0230838
down	ENSSSCG00000032304	MAEA	1180.74	0.194944	0.0502659	3.87825	0.000105211	0.00234299	0.213891	5.77528	9.79334	0.00175145	0.0332281
down	ENSSSCG00000018049	SLC5A10	533.415	0.201858	0.05669	3.56074	0.000369812	0.00659942	0.236869	4.63267	9.78192	0.00176236	0.0333083
down	ENSSSCG00000011613	nan	2428.89	0.207325	0.0571525	3.62757	0.000286096	0.00535541	0.236892	6.81588	9.82838	0.0017184	0.0327832
down	ENSSSCG00000029697	FAM120B	1547.78	0.20936	0.0735633	2.84598	0.00442746	0.0474057	0.244962	6.16404	9.71524	0.00182747	0.0341341
down	ENSSSCG00000009419	ENSSSCG00000009419	833.16	0.218121	0.0546298	3.99271	6.5322e-05	0.0015781	0.207591	5.27102	9.47047	0.00208806	0.0376297
down	ENSSSCG00000017099	FASTKD3	345.465	0.221849	0.0640224	3.46518	0.000529869	0.00890925	0.26863	4.01088	9.61809	0.0019267	0.0356167
down	ENSSSCG00000001877	SNUPN	605.044	0.2232	0.0645122	3.45981	0.000540548	0.00903208	0.281972	4.81566	11.8159	0.000587283	0.0142598
down	ENSSSCG00000010954	ENSSSCG00000010954	1087.99	0.226512	0.0570622	3.96956	7.20046e-05	0.00170267	0.224378	5.65738	8.94084	0.00278864	0.0465651
down	ENSSSCG00000008137	ENSSSCG00000008137	1292.62	0.234232	0.0514203	4.55525	5.23244e-06	0.000175078	0.230494	5.90558	10.4175	0.00124825	0.0254711
down	ENSSSCG00000027457	FBXO22	1765.49	0.236665	0.0538278	4.39671	1.09905e-05	0.00033431	0.248259	6.35575	11.1912	0.000821845	0.0185367
down	ENSSSCG00000010183	COG2	611.594	0.240754	0.0491133	4.902	9.48667e-07	4.09579e-05	0.239092	4.82857	10.8593	0.000983006	0.0212049
down	ENSSSCG00000008434	TTC7A	813.911	0.242943	0.0486138	4.99741	5.81059e-07	2.5923e-05	0.243045	5.23965	11.8507	0.000576408	0.0140383
down	ENSSSCG00000023373	ZNHIT3	647.031	0.242968	0.0678113	3.583	0.000339675	0.00614352	0.283368	4.91024	12.3147	0.000449408	0.0116367
down	ENSSSCG00000038554	PDCL	1039.01	0.246742	0.0642448	3.84066	0.000122706	0.00266005	0.245606	5.59127	9.27634	0.00232133	0.0408583
down	ENSSSCG00000013406	CTR9	801.172	0.252674	0.0624786	4.04417	5.25086e-05	0.00129186	0.249337	5.21677	9.8933	0.00165881	0.0321129
down	ENSSSCG00000007791	CD2BP2	942.992	0.254431	0.0391938	6.49161	8.49236e-11	8.81099e-09	0.270304	5.4524	17.0209	3.69707e-05	0.00152837
down	ENSSSCG00000005174	RRAGA	1110.52	0.255229	0.0507849	5.02568	5.01643e-07	2.2606e-05	0.269694	5.68808	13.7697	0.00020664	0.00633386
down	ENSSSCG00000033524	KRR1	568.043	0.25546	0.0581325	4.39444	1.11058e-05	0.000337051	0.25671	4.72246	10.7302	0.00105403	0.0224252
down	ENSSSCG00000008676	nan	2046.79	0.25662	0.0675416	3.79944	0.000145024	0.00304233	0.25886	6.56811	9.90975	0.00164405	0.0318702
down	ENSSSCG00000033212	nan	1278.49	0.256865	0.0704377	3.64669	0.000265638	0.00504298	0.255322	5.88993	9.17038	0.00245963	0.042459
down	ENSSSCG00000033144	YTHDF3	2820.14	0.260789	0.0466627	5.5888	2.28649e-08	1.42337e-06	0.263385	7.03045	13.8999	0.000192813	0.00596101
down	ENSSSCG00000016768	ENSSSCG00000016768	389.402	0.264164	0.0513222	5.14718	2.64438e-07	1.2731e-05	0.26856	4.18013	12.367	0.000436989	0.0113975
down	ENSSSCG00000023903	ATP5ME	1033.32	0.266864	0.0911537	2.92763	0.00341556	0.03884	0.344986	5.59393	9.06719	0.00260236	0.0442309
down	ENSSSCG00000005524	DAB2IP	670.197	0.267062	0.0633938	4.21275	2.52284e-05	0.000684065	0.263501	4.96003	10.5256	0.0011773	0.0244405
down	ENSSSCG00000030183	ENSSSCG00000030183	895.061	0.268596	0.0692442	3.87897	0.000104899	0.00233994	0.257043	5.37682	8.84283	0.00294242	0.0484048
down	ENSSSCG00000027792	C12orf45	530.457	0.270678	0.0755059	3.58486	0.000337258	0.00611446	0.377338	4.62921	18.0823	2.11564e-05	0.000966525
down	ENSSSCG00000000469	LEMD3	983.734	0.270838	0.0947741	2.85772	0.00426693	0.0461297	0.306687	5.51213	9.70267	0.00184001	0.0342791
down	ENSSSCG00000004625	LEO1	420.537	0.273271	0.084305	3.24146	0.00118921	0.0172255	0.297617	4.29194	9.04616	0.00263247	0.0446369
down	ENSSSCG00000012886	ENSSSCG00000012886	1846.37	0.274059	0.0834261	3.28506	0.00101962	0.0151967	0.287834	6.4202	9.38011	0.00219352	0.0390883
down	ENSSSCG00000007312	SCAND1	1132.27	0.274714	0.0707023	3.88551	0.000102117	0.00229704	0.285296	5.71542	11.4695	0.000707467	0.0165287
down	ENSSSCG00000027974	MRPL50	272.058	0.274736	0.0648933	4.23365	2.29924e-05	0.00063189	0.276142	3.66581	9.73557	0.00180736	0.0338909
down	ENSSSCG00000006665	SF3B4	1138.99	0.276344	0.0692459	3.99077	6.58598e-05	0.00158537	0.274766	5.72323	10.9974	0.00091239	0.0201054
down	ENSSSCG00000031598	CDADC1	752.474	0.280149	0.0728335	3.84643	0.000119853	0.00260831	0.276463	5.12639	10.2559	0.00136247	0.0273351
down	ENSSSCG00000023680	MEPCE	1034.59	0.281255	0.0453953	6.19568	5.80347e-10	5.28392e-08	0.27865	5.585	16.4763	4.92619e-05	0.00192028
down	ENSSSCG00000031664	SRP9	559.997	0.289851	0.0752593	3.85137	0.00011746	0.00256458	0.289778	4.70159	10.4569	0.00122194	0.0252575
down	ENSSSCG00000031580	LLPH	789.935	0.290854	0.0638689	4.55393	5.26541e-06	0.000175741	0.287042	5.19629	12.8684	0.000334171	0.00923568
down	ENSSSCG00000022419	FEM1B	1139	0.291074	0.0490471	5.93459	2.94587e-09	2.27905e-07	0.286666	5.72318	16.8174	4.1155e-05	0.00165834
down	ENSSSCG00000040801	nan	963.034	0.29291	0.0418444	6.99996	2.56028e-12	3.72464e-10	0.290645	5.48162	19.2706	1.13438e-05	0.000593894
down	ENSSSCG00000021427	DCTN4	1843.78	0.293948	0.0435034	6.75691	1.4097e-11	1.74699e-09	0.278573	6.41692	16.8472	4.05125e-05	0.00165503
down	ENSSSCG00000007770	ORAI3	625.442	0.294983	0.0622526	4.73848	2.15327e-06	8.11813e-05	0.296261	4.8609	13.5136	0.000236839	0.00706332
down	ENSSSCG00000005150	KLHL9	631.732	0.295032	0.0832794	3.54267	0.000396097	0.00696631	0.296471	4.87534	9.52603	0.00202578	0.0368313
down	ENSSSCG00000009425	ENSSSCG00000009425	427.128	0.295769	0.080202	3.6878	0.000226205	0.00440687	0.305075	4.31031	12.0279	0.000524107	0.01303
down	ENSSSCG00000015789	SNX25	467.261	0.29649	0.0690441	4.29421	1.7532e-05	0.000499251	0.263694	4.439	9.80971	0.00173593	0.0329827
down	ENSSSCG00000002532	ENSSSCG00000002532	284.5	0.298173	0.0714371	4.17392	2.994e-05	0.000791931	0.297162	3.7296	10.4272	0.0012417	0.0254522
down	ENSSSCG00000020744	DUSP3	1424.8	0.2982	0.0413371	7.21385	5.43905e-13	8.7304e-11	0.295157	6.04576	20.4802	6.02508e-06	0.000347107
down	ENSSSCG00000010900	DENND1B	390.366	0.299651	0.0984548	3.04354	0.00233812	0.0291373	0.348988	4.18289	11.5331	0.00068368	0.0161041
down	ENSSSCG00000029803	KDM2B	633.127	0.299782	0.0550877	5.44191	5.27121e-08	3.05411e-06	0.278685	4.87712	13.8134	0.000201895	0.00620168
down	ENSSSCG00000001756	IREB2	1115.16	0.299848	0.0901502	3.32609	0.000880731	0.0134867	0.297095	5.69296	8.88381	0.00287711	0.0476584
down	ENSSSCG00000021634	PPP1R8	748.422	0.301778	0.0668044	4.51733	6.2623e-06	0.000205933	0.301983	5.11885	13.5048	0.000237957	0.00708192
down	ENSSSCG00000005967	LRATD2	1276.29	0.304887	0.0907822	3.35845	0.000783819	0.0121701	0.307089	5.88715	9.64429	0.00189941	0.035203
down	ENSSSCG00000010858	SDE2	352.35	0.305134	0.0689964	4.42246	9.75815e-06	0.000303023	0.314175	4.03693	12.6513	0.000375299	0.00996976
down	ENSSSCG00000002035	C14orf119	810.63	0.306688	0.0821273	3.73431	0.000188233	0.00378843	0.307139	5.23372	10.7605	0.00103687	0.0221337
down	ENSSSCG00000013635	TIMM29	497.731	0.309297	0.0585253	5.28484	1.25818e-07	6.6297e-06	0.309746	4.53232	15.403	8.68508e-05	0.00299489
down	ENSSSCG00000035666	C20orf27	1154.42	0.312549	0.0875245	3.57098	0.000355642	0.00637203	0.3143	5.74325	10.3008	0.00132974	0.0268285
down	ENSSSCG00000029113	OBI1	459.03	0.315776	0.0644289	4.90116	9.52736e-07	4.10013e-05	0.315743	4.41462	15.843	6.88211e-05	0.00253789
down	ENSSSCG00000009716	SH3RF1	2082.36	0.321296	0.0836534	3.8408	0.000122634	0.00266005	0.317857	6.59257	11.4852	0.000701536	0.0164437
down	ENSSSCG00000010737	ABRAXAS2	482.011	0.321854	0.0797161	4.0375	5.40229e-05	0.00132668	0.318582	4.48598	11.3771	0.000743533	0.0170656
down	ENSSSCG00000035193	MRPS23	568.298	0.322196	0.0780449	4.12835	3.65383e-05	0.000936837	0.322585	4.72287	12.4611	0.000415509	0.0109769
down	ENSSSCG00000009904	DYNLL1	3996.7	0.322984	0.0499707	6.46346	1.02334e-10	1.04552e-08	0.327489	7.53296	20.6557	5.49725e-06	0.000320561
down	ENSSSCG00000040546	PXN	1061.99	0.322985	0.0651713	4.95593	7.19845e-07	3.15882e-05	0.325686	5.62291	16.2291	5.6126e-05	0.0021413
down	ENSSSCG00000015313	ENSSSCG00000015313	378.886	0.323359	0.0741871	4.35869	1.30843e-05	0.000387434	0.330902	4.13829	15.5412	8.07265e-05	0.00285931
down	ENSSSCG00000037985	MTRES1	323.243	0.323685	0.0669447	4.83511	1.3307e-06	5.4134e-05	0.329725	3.91314	14.0939	0.000173904	0.00547073
down	ENSSSCG00000002446	ENSSSCG00000002446	741.862	0.324611	0.0926761	3.50264	0.000460669	0.00794535	0.320264	5.10596	9.8367	0.00171064	0.0327625
down	ENSSSCG00000040327	nan	2331.24	0.325118	0.0667621	4.86981	1.11708e-06	4.66388e-05	0.322856	6.75537	15.7187	7.34929e-05	0.00264888
down	ENSSSCG00000010174	EXOC8	677.425	0.326592	0.0585267	5.58023	2.40198e-08	1.48148e-06	0.322808	4.97541	17.1282	3.49403e-05	0.00146555
down	ENSSSCG00000024904	SEC22A	429.328	0.328862	0.0457104	7.19446	6.27066e-13	9.64672e-11	0.330487	4.32056	19.8822	8.23652e-06	0.000459739
down	ENSSSCG00000020868	TMEM192	538.266	0.329753	0.0908081	3.63132	0.000281971	0.00529298	0.335096	4.64518	10.7181	0.00106095	0.0225137
down	ENSSSCG00000023724	ZBTB1	445.858	0.330656	0.0621653	5.31897	1.04354e-07	5.56444e-06	0.328263	4.37418	15.7361	7.28228e-05	0.00264664
down	ENSSSCG00000031810	ENSSSCG00000031810	603.374	0.331877	0.0510091	6.50623	7.70587e-11	8.05745e-09	0.326302	4.80892	19.5965	9.56442e-06	0.000517742
down	ENSSSCG00000031893	ENSSSCG00000031893	301.089	0.332468	0.0888269	3.74288	0.000181924	0.00367806	0.345033	3.81074	11.332	0.000761833	0.0173744
down	ENSSSCG00000006318	TADA1	350.25	0.334119	0.0800357	4.17462	2.98478e-05	0.000791056	0.395263	4.03289	15.7251	7.32461e-05	0.00264664
down	ENSSSCG00000037559	ACOT11	2442.31	0.334658	0.100257	3.33801	0.000843793	0.0129904	0.330878	6.82233	9.5027	0.0020517	0.0372029
down	ENSSSCG00000010741	EDRF1	427.549	0.335303	0.0944333	3.55069	0.000384227	0.00681125	0.33115	4.31408	9.73731	0.00180565	0.0338909
down	ENSSSCG00000036768	nan	718.09	0.335802	0.0886553	3.78772	0.000152033	0.00317343	0.332966	5.0593	11.1786	0.000827468	0.0186343
down	ENSSSCG00000027312	PTCH1	144.367	0.336274	0.113762	2.95595	0.00311709	0.0362145	0.384734	2.76	9.62456	0.00191993	0.0355372
down	ENSSSCG00000011465	PDE12	708.125	0.337265	0.080813	4.1734	3.00085e-05	0.000792178	0.333841	5.0391	12.9494	0.000320019	0.00898371
down	ENSSSCG00000015140	HSPA8	23201.2	0.341606	0.0825383	4.13876	3.49193e-05	0.00089877	0.342309	10.0695	12.7659	0.000353001	0.00955433
down	ENSSSCG00000035123	COMMD5	315.472	0.345461	0.0801951	4.30776	1.64918e-05	0.000474681	0.350487	3.87829	12.891	0.000330166	0.00921445
down	ENSSSCG00000004826	SELENOS	1358.38	0.345894	0.107408	3.22036	0.0012803	0.0181905	0.354217	5.97756	9.78878	0.00175579	0.0332281
down	ENSSSCG00000007095	POLR3F	494.441	0.347617	0.0835613	4.16002	3.1822e-05	0.000831846	0.349252	4.52311	12.7804	0.000350277	0.00952679
down	ENSSSCG00000021663	ENSSSCG00000021663	497.427	0.347976	0.0711355	4.89173	9.99532e-07	4.26042e-05	0.346706	4.53153	15.5258	8.13848e-05	0.00287553
down	ENSSSCG00000024359	FRA10AC1	220.47	0.349088	0.0573217	6.08998	1.12923e-09	9.50539e-08	0.376404	3.36752	18.3703	1.81868e-05	0.000866861
down	ENSSSCG00000037577	CHAC2	94.374	0.349277	0.079145	4.41312	1.0189e-05	0.000314215	0.349579	2.15748	10.5617	0.00115457	0.024073
down	ENSSSCG00000007839	EEF2K	3012.78	0.349513	0.112125	3.11718	0.00182593	0.0240298	0.350801	7.12278	9.72562	0.00181717	0.0340304
down	ENSSSCG00000034924	JRKL	499.873	0.350746	0.0879174	3.98949	6.62142e-05	0.00158754	0.346302	4.53857	11.6869	0.000629407	0.0150984
down	ENSSSCG00000010181	C1orf198	700.431	0.351891	0.0748203	4.70315	2.56179e-06	9.41949e-05	0.349802	5.02318	15.7491	7.23207e-05	0.0026398
down	ENSSSCG00000030225	TRA2B	2052.78	0.353034	0.068468	5.1562	2.52015e-07	1.22209e-05	0.346578	6.57157	17.8758	2.35801e-05	0.00105705
down	ENSSSCG00000002002	IRF9	614.158	0.358626	0.0984603	3.64234	0.000270173	0.00510734	0.361196	4.83472	11.298	0.000775918	0.0176675
down	ENSSSCG00000027686	YTHDF2	1455.53	0.358701	0.0921155	3.89403	9.8591e-05	0.00222743	0.349732	6.07584	12.3096	0.000450639	0.0116476
down	ENSSSCG00000031130	ZBED1	828.852	0.359675	0.0524025	6.8637	6.71008e-12	9.16406e-10	0.356503	5.26551	24.0495	9.38929e-07	7.2805e-05
down	ENSSSCG00000003435	MIIP	230.557	0.359754	0.104114	3.45539	0.000549496	0.00913597	0.360665	3.42863	9.26514	0.00233556	0.0409428
down	ENSSSCG00000027774	ZFP28	250.522	0.360087	0.0939065	3.83453	0.000125806	0.0027027	0.34745	3.54857	9.53498	0.00201593	0.036792
down	ENSSSCG00000018016	MAP2K4	1930	0.360983	0.0647024	5.57913	2.41723e-08	1.48405e-06	0.353738	6.48257	19.8981	8.16818e-06	0.000457705
down	ENSSSCG00000030438	ENSSSCG00000030438	373.727	0.361891	0.0947287	3.82029	0.000133294	0.00283176	0.359088	4.12067	11.049	0.000887366	0.0198275
down	ENSSSCG00000038042	MRPS18C	350.106	0.365341	0.102273	3.5722	0.000353999	0.00636391	0.36233	4.02663	10.1332	0.00145622	0.0288928
down	ENSSSCG00000032709	ARL4A	1511.24	0.365987	0.116618	3.13833	0.00169914	0.0226282	0.362323	6.13057	8.93888	0.00279164	0.0465651
down	ENSSSCG00000005383	ALG2	584.497	0.367999	0.0597592	6.15803	7.36545e-10	6.48547e-08	0.369457	4.76344	21.9553	2.79073e-06	0.000182394
down	ENSSSCG00000023312	PIN4	421.026	0.368561	0.0889498	4.14348	3.42082e-05	0.000883232	0.367163	4.29191	12.7574	0.000354607	0.00957974
down	ENSSSCG00000023793	NUP42	175.246	0.370046	0.0935193	3.95689	7.59305e-05	0.00178918	0.368202	3.03624	10.5978	0.00113221	0.0237449
down	ENSSSCG00000014830	COA4	319.988	0.370184	0.107721	3.43649	0.000589301	0.00964206	0.386454	3.89987	10.4727	0.0012115	0.025078
down	ENSSSCG00000037197	BAG5	550.927	0.370811	0.0776306	4.77661	1.78274e-06	6.89599e-05	0.375866	4.6787	16.5865	4.64801e-05	0.00183679
down	ENSSSCG00000008713	nan	683.123	0.37169	0.0914308	4.06525	4.79802e-05	0.00119362	0.367932	4.98757	12.9016	0.000328299	0.0091802
down	ENSSSCG00000037950	NIPAL1	3364.05	0.37267	0.0888009	4.19669	2.70847e-05	0.000729378	0.367635	7.28387	13.9164	0.00019112	0.00592141
down	ENSSSCG00000040344	TES	5621.89	0.3729	0.0792682	4.70427	2.54771e-06	9.39355e-05	0.368774	8.02424	16.3276	5.32811e-05	0.00207132
down	ENSSSCG00000025290	ZNF596	221.219	0.374313	0.083696	4.4723	7.73833e-06	0.000248369	0.365915	3.36858	12.8781	0.000332456	0.00923568
down	ENSSSCG00000009912	POP5	144.916	0.377052	0.0680602	5.53998	3.02511e-08	1.82379e-06	0.40128	2.76785	17.8112	2.4394e-05	0.00109013
down	ENSSSCG00000035719	HAUS2	268.881	0.378649	0.0786659	4.81339	1.48392e-06	5.9286e-05	0.283575	3.63854	11.4518	0.000714249	0.016606
down	ENSSSCG00000005204	RANBP6	954.181	0.379312	0.0602269	6.29805	3.01407e-10	2.84087e-08	0.375962	5.46851	23.1267	1.51671e-06	0.000108786
down	ENSSSCG00000036886	ZNF792	227.536	0.380207	0.089399	4.25292	2.11001e-05	0.000583543	0.399923	3.41288	12.8378	0.000339689	0.0092993
down	ENSSSCG00000015701	MGAT5	1588.51	0.380897	0.127405	2.98966	0.00279289	0.0332859	0.427713	6.20563	10.7906	0.00102019	0.0218427
down	ENSSSCG00000023160	SMIM29	178.38	0.381296	0.0865811	4.40391	1.06316e-05	0.000324871	0.398252	3.06367	13.6017	0.000225985	0.00679613
down	ENSSSCG00000011378	CCDC71	448.43	0.385504	0.0639566	6.02758	1.66428e-09	1.33381e-07	0.387977	4.38272	21.7353	3.12984e-06	0.000200435
down	ENSSSCG00000033167	SLC7A6OS	561.032	0.387198	0.0655942	5.90294	3.57083e-09	2.66994e-07	0.382626	4.7041	21.0563	4.45973e-06	0.000269084
down	ENSSSCG00000031612	ZNF570	237.638	0.388451	0.0994826	3.90471	9.43389e-05	0.00216947	0.3858	3.47111	11.3644	0.000748641	0.0171553
down	ENSSSCG00000031212	CHML	214.675	0.392716	0.107615	3.64928	0.000262976	0.00499952	0.388666	3.32694	10.0777	0.00150075	0.0297136
down	ENSSSCG00000028066	ENSSSCG00000028066	303.141	0.394658	0.0741506	5.32239	1.02414e-07	5.48283e-06	0.393861	3.82069	17.6335	2.67828e-05	0.00117737
down	ENSSSCG00000012746	ENSSSCG00000012746	904.558	0.395278	0.108959	3.62775	0.000285903	0.00535541	0.392331	5.39156	11.6346	0.00064735	0.0153491
down	ENSSSCG00000035611	MGAT2	798.886	0.396543	0.0503299	7.87888	3.30333e-15	6.22702e-13	0.400203	5.21318	30.5473	3.25819e-08	3.3625e-06
down	ENSSSCG00000035132	IDNK	342.504	0.398344	0.0898109	4.43537	9.19161e-06	0.000286761	0.39394	3.99517	14.5708	0.000134988	0.00439094
down	ENSSSCG00000009259	PAQR3	453.647	0.401544	0.0716908	5.60106	2.1305e-08	1.35141e-06	0.391968	4.39833	19.8704	8.28736e-06	0.000460638
down	ENSSSCG00000014250	C5orf63	209.691	0.402436	0.0960895	4.18814	2.8125e-05	0.000755873	0.425346	3.29402	14.4597	0.00014319	0.0046055
down	ENSSSCG00000037875	ZNF688	154.233	0.402609	0.101487	3.9671	7.27537e-05	0.00171735	0.413554	2.85573	11.6366	0.000646678	0.0153491
down	ENSSSCG00000001156	ZNF322	839.463	0.403146	0.0821889	4.90511	9.33744e-07	4.04441e-05	0.398939	5.28318	18.7153	1.5176e-05	0.00074811
down	ENSSSCG00000016368	FARP2	333.158	0.403518	0.0992461	4.06583	4.7862e-05	0.0011929	0.397208	3.95733	11.7385	0.000612188	0.0147594
down	ENSSSCG00000001516	ENSSSCG00000001516	773.546	0.404104	0.0975344	4.1432	3.42497e-05	0.000883232	0.37211	5.16139	13.9348	0.000189266	0.00587665
down	ENSSSCG00000033694	MRPL41	193.322	0.404374	0.107202	3.77208	0.000161895	0.00334901	0.49536	3.18691	14.5805	0.0001343	0.00437849
down	ENSSSCG00000036160	ZNF250	577.714	0.404499	0.0582083	6.94917	3.67431e-12	5.17653e-10	0.370741	4.74472	21.9092	2.85858e-06	0.000183885
down	ENSSSCG00000024907	nan	265.134	0.406923	0.125496	3.24251	0.00118483	0.0171922	0.405441	3.62843	8.85651	0.00292046	0.048154
down	ENSSSCG00000040144	BCDIN3D	139.677	0.408026	0.10666	3.82548	0.000130516	0.00278157	0.412814	2.71318	11.0365	0.000893363	0.0198995
down	ENSSSCG00000004926	PDCD7	164.667	0.408297	0.105223	3.8803	0.000104328	0.00233891	0.413237	2.94826	11.1065	0.000860236	0.0192814
down	ENSSSCG00000036775	SLC48A1	317.402	0.408733	0.12669	3.22624	0.00125427	0.0179926	0.407895	3.88642	9.06378	0.00260722	0.044261
down	ENSSSCG00000003620	TRIM62	295.73	0.40949	0.0611957	6.69149	2.20913e-11	2.61655e-09	0.405441	3.78503	22.666	1.92745e-06	0.000132293
down	ENSSSCG00000004645	GABPB1	317.16	0.410571	0.0785799	5.22488	1.7427e-07	8.90239e-06	0.414114	3.88558	18.8522	1.41245e-05	0.000705977
down	ENSSSCG00000005355	EXOSC3	195.815	0.4107	0.126272	3.25251	0.00114389	0.016732	0.415316	3.19596	9.07214	0.00259534	0.0442121
down	ENSSSCG00000028585	CBLL1	1030.76	0.412001	0.107514	3.83205	0.000127079	0.00272131	0.37147	5.57147	13.3085	0.000264204	0.00771894
down	ENSSSCG00000006107	PDP1	343.105	0.413511	0.121092	3.41486	0.000638159	0.0102877	0.414973	3.9978	10.4272	0.00124175	0.0254522
down	ENSSSCG00000021451	CGRRF1	424.675	0.414194	0.129394	3.20102	0.0013694	0.0192725	0.414082	4.30412	9.26359	0.00233755	0.0409428
down	ENSSSCG00000011763	MRPL47	306.614	0.415855	0.0687717	6.0469	1.4766e-09	1.21993e-07	0.412857	3.83669	21.0543	4.46441e-06	0.000269084
down	ENSSSCG00000031701	GXYLT1	1779.93	0.415944	0.108827	3.82208	0.000132331	0.00281577	0.410866	6.36677	12.667	0.000372171	0.00994189
down	ENSSSCG00000032917	USP30	124.617	0.418666	0.110857	3.77663	0.000158966	0.0032935	0.421277	2.55211	10.3744	0.00127776	0.0259991
down	ENSSSCG00000010973	RPP25L	220.802	0.419058	0.0867882	4.82851	1.37561e-06	5.54552e-05	0.424264	3.3679	15.8039	7.02585e-05	0.00257764
down	ENSSSCG00000004757	VPS18	758.933	0.421578	0.075352	5.59479	2.20893e-08	1.39455e-06	0.416926	5.13868	21.9335	2.82269e-06	0.000182394
down	ENSSSCG00000040087	SPRTN	215.999	0.422051	0.0668311	6.3152	2.6982e-10	2.57948e-08	0.416467	3.33525	20.6167	5.61043e-06	0.000324523
down	ENSSSCG00000007494	CSTF1	458.18	0.422374	0.0937578	4.50495	6.63886e-06	0.000216191	0.410876	4.41232	15.5988	7.83045e-05	0.00278729
down	ENSSSCG00000004647	DTWD1	176.493	0.422793	0.147777	2.86102	0.00422281	0.0458379	0.436515	3.04045	9.07443	0.00259209	0.0442121
down	ENSSSCG00000017876	CYB5D2	420.086	0.422979	0.0924221	4.5766	4.72588e-06	0.000160536	0.38218	4.28777	12.3019	0.000452493	0.0116713
down	ENSSSCG00000029129	RWDD2A	116.872	0.423458	0.121415	3.4877	0.000487193	0.00830648	0.420607	2.46153	8.90415	0.00284523	0.0472393
down	ENSSSCG00000007712	nan	59.1139	0.423494	0.122263	3.46378	0.000532641	0.00894463	0.451626	1.50054	9.87208	0.00167805	0.0323544
down	ENSSSCG00000029367	nan	390.256	0.425254	0.110743	3.84002	0.000123025	0.00266005	0.423965	4.18274	12.3737	0.000435433	0.0113776
down	ENSSSCG00000008874	TMEM144	144.748	0.425371	0.091303	4.65889	3.17918e-06	0.000113165	0.4188	2.7642	13.4221	0.000248682	0.00731014
down	ENSSSCG00000040178	E2F3	372.943	0.428506	0.100756	4.2529	2.11024e-05	0.000583543	0.411627	4.11441	14.917	0.000112347	0.00376545
down	ENSSSCG00000008187	CRACDL	630.47	0.428985	0.126094	3.4021	0.000668693	0.0106672	0.420742	4.87104	10.4215	0.00124555	0.0254522
down	ENSSSCG00000007438	NCOA5	671.058	0.429053	0.0763977	5.61605	1.95372e-08	1.25113e-06	0.426765	4.96178	22.6756	1.91791e-06	0.000132271
down	ENSSSCG00000008503	FEZ2	364.318	0.430572	0.11767	3.65915	0.000253057	0.00484537	0.389324	4.07135	13.3208	0.000262475	0.00769057
down	ENSSSCG00000035869	nan	175.777	0.431579	0.0856428	5.03929	4.67263e-07	2.13442e-05	0.428952	3.04061	16.1407	5.88069e-05	0.00223171
down	ENSSSCG00000029991	SNIP1	303.501	0.431719	0.0702907	6.14191	8.15342e-10	7.04035e-08	0.429464	3.82216	22.2956	2.33736e-06	0.000155951
down	ENSSSCG00000026248	ENSSSCG00000026248	792.911	0.431752	0.075762	5.6988	1.20657e-08	8.07434e-07	0.4275	5.20167	23.2224	1.44304e-06	0.000104547
down	ENSSSCG00000036067	PDP2	648.071	0.433336	0.070063	6.18495	6.21217e-10	5.58011e-08	0.434655	4.91229	25.073	5.52006e-07	4.47374e-05
down	ENSSSCG00000028225	DICER1	1656.18	0.434873	0.110125	3.94889	7.85138e-05	0.00184033	0.441037	6.26065	16.0584	6.14172e-05	0.00231241
down	ENSSSCG00000022300	MAT2A	7577.41	0.439385	0.152248	2.88598	0.00390197	0.0430084	0.402677	8.43974	9.08729	0.00257392	0.0440607
down	ENSSSCG00000023195	ENSSSCG00000023195	131.767	0.441655	0.11449	3.85757	0.000114519	0.00251266	0.486878	2.62202	20.4696	6.05863e-06	0.000347644
down	ENSSSCG00000040773	TOB1	353.774	0.441849	0.117955	3.74592	0.000179737	0.00365201	0.442435	4.04264	12.111	0.000501242	0.0126368
down	ENSSSCG00000032080	ZNF35	146.783	0.44725	0.110418	4.05054	5.11004e-05	0.00126186	0.441304	2.78388	11.9266	0.000553389	0.0135467
down	ENSSSCG00000013499	YJU2	176.904	0.44747	0.0818445	5.46733	4.56872e-08	2.68192e-06	0.444886	3.05026	18.2794	1.90764e-05	0.000897215
down	ENSSSCG00000031774	nan	785.73	0.448309	0.0869913	5.15348	2.5569e-07	1.23543e-05	0.437406	5.1887	19.3718	1.07583e-05	0.000571587
down	ENSSSCG00000032979	TMEM267	97.0685	0.449274	0.146664	3.06329	0.00218919	0.0275636	0.523845	2.19581	12.4334	0.000421723	0.0111002
down	ENSSSCG00000009389	TRIM13	309.215	0.449474	0.0909509	4.94194	7.73485e-07	3.38311e-05	0.450866	3.84838	19.019	1.29425e-05	0.000660711
down	ENSSSCG00000037146	SWSAP1	165.04	0.453096	0.119169	3.80213	0.000143459	0.00301895	0.450049	2.95176	11.1732	0.000829867	0.018659
down	ENSSSCG00000034709	ENSSSCG00000034709	5142.12	0.455957	0.0550601	8.28108	1.22065e-16	2.81676e-14	0.457292	7.89628	36.4223	1.58876e-09	2.34737e-07
down	ENSSSCG00000017713	PEX12	137.869	0.456173	0.102542	4.44863	8.642e-06	0.000270877	0.450645	2.69458	13.2169	0.000277439	0.0080564
down	ENSSSCG00000035133	MTMR9	484.765	0.456853	0.143805	3.17688	0.00148867	0.0205406	0.451322	4.49373	9.39307	0.00217808	0.0388613
down	ENSSSCG00000002898	LIN37	139.346	0.457208	0.093692	4.87991	1.06136e-06	4.48117e-05	0.454574	2.71037	15.1522	9.91844e-05	0.00337156
down	ENSSSCG00000017058	MED7	233.006	0.457679	0.0949005	4.82272	1.41612e-06	5.67464e-05	0.45732	3.44368	16.8187	4.11256e-05	0.00165834
down	ENSSSCG00000026699	ZNF180	74.2165	0.459087	0.145508	3.15506	0.00160464	0.0216935	0.51995	1.8288	9.71024	0.00183244	0.0341825
down	ENSSSCG00000029285	ZNF75A	170.894	0.461558	0.106011	4.35389	1.33746e-05	0.000395154	0.447185	3.00702	10.6672	0.00109054	0.0230394
down	ENSSSCG00000003072	ZNF283	184.247	0.461978	0.110845	4.16778	3.0758e-05	0.000807186	0.459328	3.10792	13.1345	0.000289904	0.00828023
down	ENSSSCG00000016512	ZC3HAV1	1210	0.462784	0.116452	3.97404	7.06641e-05	0.00167689	0.475175	5.8065	18.3701	1.81893e-05	0.000866861
down	ENSSSCG00000011923	NEPRO	222.205	0.464466	0.0918077	5.05912	4.21191e-07	1.94387e-05	0.467593	3.37545	19.2158	1.16741e-05	0.000608962
down	ENSSSCG00000007590	PMS2	349.87	0.464995	0.0823431	5.64704	1.6323e-08	1.07091e-06	0.46251	4.02635	22.2035	2.45228e-06	0.00016211
down	ENSSSCG00000009055	ELMOD2	259.145	0.467002	0.0887407	5.26254	1.42077e-07	7.3704e-06	0.461611	3.59592	18.6959	1.53309e-05	0.000753157
down	ENSSSCG00000027894	FAM76A	831.53	0.467011	0.119023	3.92372	8.71934e-05	0.00201902	0.46299	5.27018	13.8326	0.000199838	0.00616489
down	ENSSSCG00000039348	H1-0	1363.34	0.467981	0.108874	4.29838	1.72049e-05	0.000492032	0.506263	5.98678	18.7705	1.47431e-05	0.000729275
down	ENSSSCG00000016091	ENSSSCG00000016091	140.837	0.468515	0.106189	4.41207	1.02385e-05	0.000315015	0.460885	2.72617	12.7062	0.000364443	0.00979013
down	ENSSSCG00000022011	NMI	109.823	0.468632	0.120808	3.87915	0.000104821	0.00233994	0.467195	2.37174	11.211	0.00081314	0.0183693
down	ENSSSCG00000010981	NUDT2	157.445	0.470923	0.137151	3.4336	0.000595627	0.0097207	0.486541	2.881	11.643	0.000644429	0.0153306
down	ENSSSCG00000035153	TRIM38	308.653	0.473378	0.11335	4.17626	2.96347e-05	0.000786966	0.492647	3.84376	18.4222	1.76982e-05	0.000851947
down	ENSSSCG00000005112	WDR89	222.938	0.477106	0.0892837	5.34371	9.10653e-08	5.01571e-06	0.473512	3.38048	19.4417	1.03719e-05	0.000553102
down	ENSSSCG00000039715	FAHD1	109.477	0.477941	0.126257	3.78546	0.000153424	0.0031935	0.503632	2.3708	12.0014	0.000531616	0.013171
down	ENSSSCG00000017747	RAB11FIP4	461.867	0.479729	0.132865	3.61066	0.000305424	0.00563833	0.553165	4.45241	10.5363	0.00117052	0.024335
down	ENSSSCG00000015125	NECTIN1	713.198	0.480271	0.121503	3.95276	7.72539e-05	0.00181716	0.475335	5.04912	14.1214	0.000171379	0.00541506
down	ENSSSCG00000021024	ASB8	192.688	0.48174	0.0986159	4.88502	1.03419e-06	4.39416e-05	0.482019	3.17223	16.954	3.82958e-05	0.0015786
down	ENSSSCG00000040967	NACC2	592.648	0.482786	0.0890233	5.42314	5.85602e-08	3.37832e-06	0.478105	4.78322	22.4549	2.15141e-06	0.000144892
down	ENSSSCG00000022212	SNRNP35	400.917	0.486247	0.0841321	5.77957	7.48933e-09	5.14037e-07	0.523396	4.22089	34.9268	3.42333e-09	4.76774e-07
down	ENSSSCG00000037399	ENSSSCG00000037399	156.759	0.486648	0.112032	4.34383	1.40018e-05	0.000411868	0.514022	2.88179	15.5733	7.9366e-05	0.00281808
down	ENSSSCG00000025298	POLR1F	615.463	0.48713	0.0953529	5.10871	3.24362e-07	1.54493e-05	0.484883	4.8372	21.4207	3.68777e-06	0.000228022
down	ENSSSCG00000002808	ZNF319	164.131	0.487145	0.133601	3.64626	0.000266085	0.00504431	0.483715	2.94323	10.8557	0.000984896	0.0212137
down	ENSSSCG00000039474	FBXL14	154.531	0.487587	0.095713	5.09426	3.50099e-07	1.65573e-05	0.494682	2.85865	18.3007	1.8864e-05	0.000890145
down	ENSSSCG00000008608	RDH14	190.706	0.488371	0.112663	4.33481	1.45888e-05	0.000427258	0.490775	3.1577	14.6057	0.00013251	0.00432997
down	ENSSSCG00000008902	PPAT	178.865	0.489209	0.126157	3.87779	0.00010541	0.00234354	0.482402	3.06537	11.8709	0.000570177	0.0139102
down	ENSSSCG00000011956	TRMT10C	160.682	0.492352	0.109811	4.48362	7.33866e-06	0.000237248	0.475628	2.91094	14.6907	0.000126668	0.00416754
down	ENSSSCG00000000997	PPP1R3G	480.18	0.494629	0.0977955	5.05778	4.24156e-07	1.95082e-05	0.489369	4.48023	20.4293	6.18765e-06	0.000353633
down	ENSSSCG00000002854	POP4	396.645	0.496347	0.121158	4.09668	4.19125e-05	0.00106287	0.468617	4.19607	17.3793	3.06146e-05	0.00131487
down	ENSSSCG00000006827	CYB561D1	278.732	0.496884	0.16053	3.09527	0.00196634	0.0254275	0.496304	3.69968	8.93892	0.00279157	0.0465651
down	ENSSSCG00000027121	ODC1	2453.92	0.501738	0.128347	3.90922	9.25964e-05	0.00213306	0.498022	6.82819	14.677	0.000127596	0.00417892
down	ENSSSCG00000040833	BRF2	99.1658	0.501758	0.1103	4.54904	5.38919e-06	0.000179425	0.496163	2.22687	13.6883	0.0002158	0.00656205
down	ENSSSCG00000034347	TRIM56	772.23	0.501843	0.123293	4.07032	4.69488e-05	0.00117232	0.497052	5.16344	15.1177	0.00010101	0.00342549
down	ENSSSCG00000015282	PPP1R15B	1992.15	0.50225	0.10815	4.644	3.41723e-06	0.000120676	0.497653	6.52872	18.915	1.3667e-05	0.000690329
down	ENSSSCG00000030493	UTP23	343.567	0.502431	0.130344	3.85465	0.000115895	0.00253453	0.504413	4.00058	13.4695	0.000242479	0.00717187
down	ENSSSCG00000029035	ENSSSCG00000029035	383.982	0.503495	0.108346	4.6471	3.36642e-06	0.000119196	0.47032	4.15593	16.2626	5.51407e-05	0.00211496
down	ENSSSCG00000005666	DOLK	210.869	0.503697	0.0742839	6.7807	1.19597e-11	1.52446e-09	0.505852	3.30163	27.116	1.91604e-07	1.73959e-05
down	ENSSSCG00000009373	SLC25A15	257.926	0.5071	0.148579	3.41299	0.000642535	0.0103238	0.509515	3.59036	10.567	0.00115123	0.0240384
down	ENSSSCG00000030673	BLOC1S4	197.493	0.513329	0.128628	3.99079	6.58542e-05	0.00158537	0.540968	3.21168	14.2601	0.000159203	0.00508635
down	ENSSSCG00000025741	SNX20	138.812	0.514673	0.132987	3.87011	0.000108788	0.00241062	0.52383	2.70371	12.8609	0.000335515	0.00923568
down	ENSSSCG00000014015	ENSSSCG00000014015	76.117	0.515605	0.121699	4.23671	2.26821e-05	0.000624645	0.522373	1.85724	13.2095	0.000278526	0.00807164
down	ENSSSCG00000031360	ADO	902.775	0.518156	0.0913811	5.67027	1.4257e-08	9.4463e-07	0.514375	5.38855	26.1384	3.17797e-07	2.72982e-05
down	ENSSSCG00000018091	ND5	39887.6	0.519522	0.172151	3.01783	0.00254593	0.0310503	0.522066	10.8519	9.00648	0.00269025	0.0453485
down	ENSSSCG00000016090	SPATS2L	1454.7	0.520607	0.10769	4.83432	1.33604e-06	5.41867e-05	0.518706	6.076	20.7323	5.28179e-06	0.000309254
down	ENSSSCG00000037663	PKNOX1	427.613	0.521174	0.108767	4.79165	1.65419e-06	6.4547e-05	0.357862	4.29494	12.2372	0.000468457	0.0119573
down	ENSSSCG00000034494	MARS2	229.5	0.521805	0.0905568	5.76219	8.303e-09	5.64098e-07	0.495647	3.42035	20.8308	5.01694e-06	0.000297025
down	ENSSSCG00000037309	TIGD7	138.355	0.52369	0.0983354	5.32555	1.00649e-07	5.4318e-06	0.520921	2.70037	19.0348	1.28358e-05	0.000657607
down	ENSSSCG00000033369	nan	149.458	0.523897	0.0936962	5.59144	2.25198e-08	1.40843e-06	0.520799	2.81029	20.2278	6.87469e-06	0.000391339
down	ENSSSCG00000039969	THAP1	256.305	0.526671	0.0985881	5.34213	9.18586e-08	5.03867e-06	0.524132	3.57732	23.5072	1.24445e-06	9.2977e-05
down	ENSSSCG00000016665	BMPER	83.1401	0.529225	0.140436	3.76845	0.000164264	0.00339275	0.524256	1.97932	11.0298	0.000896601	0.0199407
down	ENSSSCG00000007801	ZNF48	279.31	0.530213	0.161681	3.27937	0.0010404	0.0154205	0.52952	3.70307	10.2309	0.00138108	0.0276312
down	ENSSSCG00000017614	TRIM25	710.419	0.531729	0.0823265	6.45878	1.05551e-10	1.07022e-08	0.533402	5.04405	32.1452	1.4307e-08	1.6181e-06
down	ENSSSCG00000033156	CMTR2	473.162	0.532591	0.105612	5.04288	4.58571e-07	2.10189e-05	0.527453	4.45926	20.7988	5.1014e-06	0.000299917
down	ENSSSCG00000008981	ENSSSCG00000008981	164.974	0.535822	0.171028	3.13295	0.00173058	0.0229075	0.533748	2.95092	8.95208	0.00277155	0.0464694
down	ENSSSCG00000032505	ING5	510.489	0.54002	0.139324	3.876	0.000106188	0.00235691	0.518479	4.566	13.145	0.000288285	0.00827089
down	ENSSSCG00000034450	ABHD10	167.57	0.5423	0.119248	4.54768	5.42416e-06	0.000180141	0.391994	2.95531	10.256	0.00136241	0.0273351
down	ENSSSCG00000002344	RIOX1	519.635	0.549938	0.173285	3.1736	0.00150563	0.0206652	0.547426	4.59445	9.77397	0.00177	0.0333648
down	ENSSSCG00000030996	XBP1	3200.6	0.5525	0.135504	4.07739	4.5545e-05	0.00114367	0.546544	7.21214	15.4348	8.54029e-05	0.00295919
down	ENSSSCG00000000545	KLHL42	239.693	0.553582	0.124323	4.45277	8.47708e-06	0.000266331	0.557261	3.47614	22.1372	2.53841e-06	0.000167034
down	ENSSSCG00000007965	ZNF200	243.944	0.5538	0.113127	4.89539	9.81109e-07	4.19526e-05	0.602647	3.51089	25.2821	4.95284e-07	4.15489e-05
down	ENSSSCG00000040690	ENSSSCG00000040690	27.2111	0.553917	0.166755	3.32174	0.000894573	0.0136366	0.568982	0.433678	9.64639	0.00189724	0.035203
down	ENSSSCG00000006748	TSPAN2	215.292	0.556035	0.116658	4.76638	1.87568e-06	7.21384e-05	0.557014	3.32939	19.2998	1.11719e-05	0.000587038
down	ENSSSCG00000038870	TNRC6A	810.936	0.558095	0.0927774	6.01543	1.79415e-09	1.42934e-07	0.556841	5.23403	30.0639	4.18036e-08	4.22305e-06
down	ENSSSCG00000003037	ENSSSCG00000003037	193.235	0.561123	0.0911787	6.15411	7.55023e-10	6.56184e-08	0.55957	3.17651	25.427	4.59444e-07	3.8769e-05
down	ENSSSCG00000007147	HSPA12B	32.6264	0.568646	0.1628	3.4929	0.000477798	0.00816711	0.563718	0.679977	9.88596	0.00166544	0.0321808
down	ENSSSCG00000004663	SEMA6D	125.599	0.570511	0.180643	3.15823	0.00158733	0.0215465	0.597971	2.56813	9.43724	0.00212623	0.0380308
down	ENSSSCG00000038401	TRAM2	1380.53	0.571701	0.133797	4.27288	1.9296e-05	0.000542558	0.566023	5.99955	17.2889	3.21063e-05	0.00136666
down	ENSSSCG00000017819	SMYD4	115.473	0.573844	0.119464	4.8035	1.55912e-06	6.14577e-05	0.5807	2.44222	18.0965	2.09989e-05	0.000962392
down	ENSSSCG00000011787	MAGEF1	138.415	0.574909	0.149758	3.83893	0.000123573	0.00266759	0.588694	2.70377	13.1368	0.000289555	0.00828023
down	ENSSSCG00000032344	KIAA1143	127.022	0.574911	0.131483	4.3725	1.2283e-05	0.0003686	0.569383	2.57757	14.6802	0.000127378	0.00417892
down	ENSSSCG00000029711	ZNF518B	625.757	0.584994	0.0654588	8.93683	4.00498e-19	1.24657e-16	0.579641	4.86081	49.6032	1.88205e-12	4.49968e-10
down	ENSSSCG00000007427	ZSWIM3	96.976	0.585531	0.105257	5.56288	2.6536e-08	1.62173e-06	0.578165	2.19559	19.3492	1.08866e-05	0.000576266
down	ENSSSCG00000003610	IQCC	98.0345	0.592261	0.113946	5.19775	2.01711e-07	1.01492e-05	0.592774	2.21384	18.8679	1.40091e-05	0.000702661
down	ENSSSCG00000013432	MIDN	1955.1	0.593383	0.135181	4.38955	1.13583e-05	0.00034316	0.582845	6.50049	17.9707	2.24331e-05	0.00101515
down	ENSSSCG00000005220	PLPP6	127.18	0.603129	0.125398	4.80973	1.51133e-06	6.00228e-05	0.614902	2.58123	18.4946	1.70387e-05	0.000828449
down	ENSSSCG00000005761	PPP1R26	460.169	0.605759	0.163096	3.71412	0.000203911	0.0040552	0.601985	4.41935	13.3045	0.000264774	0.00771988
down	ENSSSCG00000009945	FICD	142.041	0.606927	0.137587	4.41122	1.0279e-05	0.000315538	0.600828	2.73626	15.4936	8.27851e-05	0.00290355
down	ENSSSCG00000037807	nan	217.376	0.6073	0.119458	5.08378	3.70003e-07	1.73759e-05	0.605659	3.34447	20.8377	4.99898e-06	0.000297025
down	ENSSSCG00000038957	nan	48.7791	0.615874	0.155018	3.97293	7.09952e-05	0.00168177	0.611021	1.2329	12.2798	0.000457875	0.011771
down	ENSSSCG00000010430	CSTF2T	571.876	0.615983	0.0839747	7.33534	2.21157e-13	3.65428e-11	0.612849	4.73182	40.213	2.27724e-10	3.98379e-08
down	ENSSSCG00000000844	NFYB	724.801	0.617523	0.0942626	6.5511	5.71165e-11	6.21501e-09	0.588951	5.0683	34.7942	3.66468e-09	4.98554e-07
down	ENSSSCG00000034540	ENSSSCG00000034540	94.9677	0.621868	0.186297	3.33805	0.000843697	0.0129904	0.615583	2.16259	9.82776	0.00171898	0.0327832
down	ENSSSCG00000037976	nan	45.4989	0.622346	0.131981	4.71543	2.41203e-06	8.99236e-05	0.623982	1.13644	16.5715	4.68505e-05	0.00184635
down	ENSSSCG00000015450	ZNF786	91.089	0.628097	0.137153	4.57952	4.6604e-06	0.000158715	0.645471	2.10358	19.6591	9.25591e-06	0.000504852
down	ENSSSCG00000034958	MIS12	370.076	0.63084	0.0673496	9.36665	7.48704e-21	2.70828e-18	0.632746	4.10703	52.2612	4.85892e-13	1.24466e-10
down	ENSSSCG00000031442	CLP1	278.636	0.631795	0.0895112	7.05827	1.68585e-12	2.53521e-10	0.624484	3.69906	34.6734	3.89917e-09	5.22744e-07
down	ENSSSCG00000040203	GCSH	300.677	0.634297	0.195631	3.24232	0.00118563	0.0171922	0.642637	3.80998	10.4236	0.00124412	0.0254522
down	ENSSSCG00000036030	INKA2	216.294	0.638743	0.202197	3.15901	0.00158306	0.0215465	0.635946	3.33834	9.47427	0.00208373	0.0375989
down	ENSSSCG00000036156	nan	1619.73	0.639589	0.0860852	7.42972	1.08826e-13	1.8437e-11	0.634893	6.22979	44.6732	2.32824e-11	4.6387e-09
down	ENSSSCG00000014780	TRIM21	169.248	0.639664	0.105398	6.06901	1.28698e-09	1.06987e-07	0.644519	2.98836	27.2814	1.75891e-07	1.6071e-05
down	ENSSSCG00000001885	C15orf39	328.318	0.640138	0.194737	3.28718	0.00101195	0.0150992	0.635778	3.93455	10.5085	0.00118824	0.0246319
down	ENSSSCG00000021569	MMP25	240.679	0.641882	0.213528	3.00608	0.00264641	0.0319095	0.64017	3.49027	8.77767	0.0030494	0.0497652
down	ENSSSCG00000034049	TRIM16	848.786	0.642264	0.191748	3.34952	0.000809506	0.0125253	0.63755	5.29816	11.2596	0.000792124	0.0180079
down	ENSSSCG00000006746	VANGL1	608.539	0.645429	0.121243	5.32343	1.01826e-07	5.47327e-06	0.651927	4.8217	26.7892	2.26904e-07	2.00922e-05
down	ENSSSCG00000016722	UBE2D4	15.5578	0.647072	0.196325	3.29592	0.000981	0.0147857	0.724672	-0.285273	12.3195	0.000448247	0.0116277
down	ENSSSCG00000003382	TAS1R1	42.8361	0.648583	0.187483	3.45943	0.000541317	0.00903365	0.647885	1.05572	10.1744	0.00142407	0.0283333
down	ENSSSCG00000006247	PLAG1	89.8514	0.64893	0.188706	3.43883	0.000584228	0.00958249	0.676139	2.0883	11.4057	0.00073221	0.0168867
down	ENSSSCG00000003076	ENSSSCG00000003076	34.5332	0.649113	0.151818	4.27561	1.90615e-05	0.000538227	0.616142	0.753457	13.2283	0.000275751	0.00802362
down	ENSSSCG00000005576	ZBTB6	50.4379	0.652602	0.142785	4.57053	4.86502e-06	0.000164428	0.658349	1.27926	16.0915	6.03555e-05	0.00228443
down	ENSSSCG00000040721	ZNF581	28.0903	0.652933	0.162736	4.01222	6.01501e-05	0.00146107	0.650158	0.477202	13.3192	0.000262696	0.00769057
down	ENSSSCG00000004629	LYSMD2	132.029	0.653054	0.0990667	6.59206	4.33761e-11	4.83788e-09	0.675911	2.63829	29.0856	6.92504e-08	6.66709e-06
down	ENSSSCG00000022462	ENSSSCG00000022462	33.6566	0.653102	0.216046	3.02297	0.00250304	0.0306222	0.724173	0.717168	11.9545	0.000545151	0.0134311
down	ENSSSCG00000010503	ZNF518A	464.974	0.65492	0.168196	3.89379	9.86899e-05	0.00222743	0.648612	4.434	14.3472	0.000152006	0.00486724
down	ENSSSCG00000037745	ENSSSCG00000037745	31.5712	0.654962	0.199493	3.28314	0.00102658	0.0152664	0.658055	0.638921	9.5284	0.00202316	0.0368303
down	ENSSSCG00000007572	LFNG	1192.9	0.655102	0.111748	5.8623	4.56511e-09	3.32062e-07	0.654942	5.79006	31.2944	2.21718e-08	2.39139e-06
down	ENSSSCG00000033340	ENSSSCG00000033340	199.51	0.656395	0.146636	4.47636	7.59257e-06	0.000244865	0.654222	3.22226	17.1046	3.53763e-05	0.00147951
down	ENSSSCG00000003644	FHL3	361.157	0.656649	0.135427	4.84872	1.24261e-06	5.10158e-05	0.673373	4.07493	21.5854	3.38425e-06	0.000211996
down	ENSSSCG00000034146	CBX8	205.691	0.659479	0.141085	4.67434	2.94896e-06	0.000105815	0.65649	3.26618	18.8208	1.43589e-05	0.000713535
down	ENSSSCG00000010167	ENSSSCG00000010167	83.6686	0.66532	0.140229	4.74453	2.08992e-06	7.90156e-05	0.665974	1.98911	17.6295	2.68386e-05	0.00117737
down	ENSSSCG00000010573	HPS6	554.531	0.665558	0.149836	4.44191	8.91628e-06	0.000278821	0.664479	4.68782	18.8187	1.43751e-05	0.000713535
down	ENSSSCG00000032404	KLHL11	200.563	0.670838	0.141005	4.75755	1.95959e-06	7.45091e-05	0.610896	3.20821	24.4311	7.70169e-07	6.07037e-05
down	ENSSSCG00000005857	CYSRT1	110.876	0.674835	0.211068	3.19724	0.00138749	0.0194452	0.693234	2.38691	10.0065	0.00155993	0.0304451
down	ENSSSCG00000006799	LRIF1	403.788	0.676607	0.221174	3.05916	0.00221957	0.0278936	0.671327	4.23131	9.10734	0.00254585	0.0436323
down	ENSSSCG00000007475	MOCS3	401.708	0.676957	0.0860621	7.86591	3.66426e-15	6.81146e-13	0.674696	4.22431	45.1442	1.83047e-11	3.69832e-09
down	ENSSSCG00000028168	TAF7	745.343	0.680047	0.0840578	8.09023	5.95531e-16	1.2454e-13	0.678553	5.11303	49.4901	1.99375e-12	4.68859e-10
down	ENSSSCG00000039514	ID3	1080.63	0.683345	0.234179	2.91804	0.00352236	0.0396696	0.696893	5.64981	8.96142	0.00275741	0.0463174
down	ENSSSCG00000029571	AVIL	61.0344	0.684756	0.204148	3.35422	0.000795894	0.0123433	0.677702	1.54166	9.77702	0.00176707	0.0333534
down	ENSSSCG00000034353	ENSSSCG00000034353	156.511	0.689999	0.116153	5.94045	2.84246e-09	2.21183e-07	0.687132	2.87557	26.6286	2.46564e-07	2.16991e-05
down	ENSSSCG00000017741	TEFM	94.4034	0.699503	0.116032	6.02855	1.65434e-09	1.33381e-07	0.69464	2.15899	25.1048	5.42965e-07	4.42547e-05
down	ENSSSCG00000033452	ENSSSCG00000033452	60.8786	0.702631	0.206802	3.3976	0.000679805	0.0108058	0.694811	1.54239	10.1985	0.00140551	0.0280419
down	ENSSSCG00000032698	TPPP	145.332	0.703594	0.220119	3.19643	0.00139139	0.0194795	0.70144	2.76974	9.49829	0.00205664	0.0372036
down	ENSSSCG00000031897	ENSSSCG00000031897	24.8043	0.704448	0.180589	3.90084	9.58605e-05	0.00218569	0.711326	0.317611	12.425	0.000423631	0.01113
down	ENSSSCG00000040122	nan	35.8571	0.720839	0.182971	3.93965	8.16013e-05	0.00190465	0.713435	0.808308	12.8086	0.000345035	0.00940975
down	ENSSSCG00000036700	ENSSSCG00000036700	110.097	0.721677	0.166847	4.32537	1.52274e-05	0.000443052	0.7235	2.3777	16.2668	5.50207e-05	0.00211496
down	ENSSSCG00000039380	nan	332.798	0.730237	0.163523	4.46565	7.98243e-06	0.000254374	0.730837	3.95534	18.9848	1.31766e-05	0.000670275
down	ENSSSCG00000011732	TRIM59	156.087	0.732385	0.103429	7.08102	1.43098e-12	2.17639e-10	0.730993	2.87231	34.4586	4.35422e-09	5.7304e-07
down	ENSSSCG00000017360	UBTF	1449.34	0.733447	0.0919337	7.978	1.48728e-15	2.97102e-13	0.723097	6.06957	50.6932	1.07993e-12	2.62569e-10
down	ENSSSCG00000026741	ENSSSCG00000026741	484.43	0.734658	0.0686793	10.6969	1.05194e-26	5.02829e-24	0.742199	4.49428	73.7364	8.92763e-18	3.20167e-15
down	ENSSSCG00000034092	MBLAC1	297.919	0.735713	0.0898196	8.19101	2.59041e-16	5.77833e-14	0.743118	3.79669	48.9752	2.59225e-12	5.81028e-10
down	ENSSSCG00000001068	CAP2	16.2208	0.740167	0.244238	3.03051	0.00244139	0.0301713	0.764986	-0.231582	9.17699	0.00245077	0.042357
down	ENSSSCG00000012950	ENSSSCG00000012950	144.701	0.741838	0.169256	4.38294	1.17086e-05	0.000352947	0.74113	2.76458	17.1396	3.47298e-05	0.001461
down	ENSSSCG00000004247	ASF1A	184.877	0.742229	0.111483	6.65775	2.78056e-11	3.23609e-09	0.715061	3.11022	31.9224	1.60457e-08	1.75706e-06
down	ENSSSCG00000037016	ID1	1212.09	0.74516	0.214004	3.482	0.000497692	0.00844247	0.742332	5.8125	12.163	0.000487478	0.0123549
down	ENSSSCG00000026931	SERTAD1	1236.87	0.748393	0.128796	5.81069	6.22151e-09	4.38257e-07	0.751084	5.84232	32.4737	1.20817e-08	1.3865e-06
down	ENSSSCG00000039052	ZNF397	82.9691	0.749928	0.133266	5.6273	1.83054e-08	1.17788e-06	0.742063	1.97536	22.9435	1.66835e-06	0.000117316
down	ENSSSCG00000001888	RPP25	50.5266	0.753773	0.240615	3.13269	0.00173209	0.0229075	0.756082	1.28775	9.12107	0.00252683	0.043358
down	ENSSSCG00000024312	ID4	908.283	0.758676	0.176546	4.29733	1.72868e-05	0.000493319	0.755738	5.39712	18.3326	1.85506e-05	0.000880626
down	ENSSSCG00000014249	MARCHF3	527.432	0.761559	0.252656	3.01421	0.0025765	0.0312921	0.774438	4.61216	9.79089	0.00175379	0.0332281
down	ENSSSCG00000010015	OSBP2	13.5249	0.777061	0.226795	3.42627	0.000611926	0.0099273	0.76807	-0.478909	11.3506	0.000754222	0.0172282
down	ENSSSCG00000007530	PPP1R3D	38.9869	0.786359	0.152422	5.15907	2.48174e-07	1.21225e-05	0.799942	0.926774	21.5478	3.45126e-06	0.000215254
down	ENSSSCG00000031098	DBR1	331.28	0.790941	0.151501	5.22069	1.78259e-07	9.04518e-06	0.786902	3.94781	25.2248	5.10227e-07	4.25535e-05
down	ENSSSCG00000018084	ND3	7471.6	0.798629	0.259377	3.07903	0.00207678	0.0265732	0.959395	8.44208	15.4367	8.53166e-05	0.00295919
down	ENSSSCG00000031166	ZNF296	30.3143	0.80365	0.224787	3.57516	0.00035002	0.00630958	0.804202	0.580381	11.5761	0.000668036	0.0157615
down	ENSSSCG00000003984	ENSSSCG00000003984	31.8202	0.811426	0.262421	3.09208	0.00198761	0.0255864	0.808203	0.647146	8.899	0.00285327	0.047318
down	ENSSSCG00000028466	UTP3	458.884	0.812044	0.128339	6.32734	2.49431e-10	2.40171e-08	0.815025	4.41615	36.8986	1.24437e-09	1.879e-07
down	ENSSSCG00000007351	FAM83D	230.526	0.813453	0.216194	3.7626	0.000168154	0.00346495	0.81204	3.42964	13.6864	0.000216015	0.00656205
down	ENSSSCG00000011306	ZNF502	40.3651	0.81505	0.212243	3.84018	0.000122943	0.00266005	0.885228	0.964473	19.5417	9.84287e-06	0.00052685
down	ENSSSCG00000039890	RASL11A	81.1866	0.817104	0.259782	3.14535	0.0016589	0.0222135	0.815305	1.94493	9.2328	0.00237718	0.0413042
down	ENSSSCG00000011876	DTX3L	76.8512	0.818853	0.176595	4.63691	3.53658e-06	0.00012391	0.819363	1.86992	18.5619	1.64471e-05	0.000802498
down	ENSSSCG00000018094	CYTB	32383.7	0.852262	0.239784	3.55429	0.000379001	0.00673646	0.863337	10.5523	12.9582	0.000318532	0.00895949
down	ENSSSCG00000036096	ENSSSCG00000036096	32.5082	0.860758	0.192524	4.4709	7.789e-06	0.000249397	0.866853	0.673488	17.2817	3.2227e-05	0.00136774
down	ENSSSCG00000024411	ENSSSCG00000024411	168.461	0.865513	0.126521	6.84085	7.87254e-12	1.0643e-09	0.862429	2.9806	37.2362	1.04655e-09	1.63182e-07
down	ENSSSCG00000017510	CACNB1	9.59461	0.88508	0.261019	3.39087	0.000696719	0.0109834	0.919314	-0.88233	12.7717	0.000351907	0.00954274
down	ENSSSCG00000040187	ENSSSCG00000040187	146.897	0.893965	0.273097	3.27344	0.00106248	0.0156783	0.892483	2.78309	10.2624	0.00135766	0.027315
down	ENSSSCG00000034500	MSX2	35.0633	0.897672	0.257624	3.48442	0.000493203	0.00838758	0.890003	0.772699	10.9411	0.000940562	0.0205051
down	ENSSSCG00000035093	KIF26A	9.73123	0.900929	0.305282	2.95114	0.00316604	0.0366242	0.883708	-0.879768	8.79448	0.00302144	0.0494213
down	ENSSSCG00000012265	CHST7	27.1369	0.909873	0.27959	3.25431	0.00113667	0.0166447	0.905059	0.438769	10.0421	0.00153005	0.0300665
down	ENSSSCG00000004711	nan	179.147	0.924517	0.0853536	10.8316	2.43808e-27	1.20857e-24	0.925764	3.06846	74.0572	7.58869e-18	2.79128e-15
down	ENSSSCG00000018065	ND1	20808.7	0.927962	0.25211	3.68078	0.00023252	0.00450368	0.943388	9.91452	14.0488	0.000178131	0.00557073
down	ENSSSCG00000016451	ENSSSCG00000016451	28.3066	0.928264	0.250781	3.70149	0.000214333	0.00421858	0.930167	0.494963	12.8719	0.000333558	0.00923568
down	ENSSSCG00000014950	VSTM5	17.782	0.929408	0.288717	3.2191	0.00128594	0.0182514	0.934125	-0.136775	10.168	0.00142903	0.0283925
down	ENSSSCG00000021888	ZNF135	13.8152	0.937989	0.294053	3.18987	0.00142339	0.0198087	0.909453	-0.480411	12.2403	0.00046769	0.0119573
down	ENSSSCG00000006466	SH2D2A	79.2617	0.952241	0.303507	3.13746	0.0017042	0.0226729	0.940021	1.91513	9.15229	0.00248407	0.042778
down	ENSSSCG00000039761	MYCL	163.501	0.958866	0.296823	3.23043	0.00123606	0.0178077	0.95621	2.93739	10.0241	0.00154508	0.0302789
down	ENSSSCG00000000523	BBS10	59.3401	0.965847	0.14674	6.58204	4.64043e-11	5.13285e-09	0.960682	1.5066	33.049	8.98663e-09	1.0833e-06
down	ENSSSCG00000029339	SPATA2L	79.0116	0.966303	0.145543	6.63929	3.15207e-11	3.63684e-09	0.971862	1.9075	34.5227	4.21314e-09	5.59607e-07
down	ENSSSCG00000012959	CATSPER1	14.217	0.979539	0.309813	3.16171	0.00156844	0.0213768	0.971157	-0.403281	9.91189	0.00164214	0.0318702
down	ENSSSCG00000018069	ND2	20267.1	1.0141	0.231562	4.37937	1.19023e-05	0.000357979	1.02671	9.8764	19.5644	9.7267e-06	0.000522583
down	ENSSSCG00000025616	SENP8	31.9719	1.03765	0.152926	6.78532	1.15831e-11	1.49066e-09	1.06431	0.661941	38.0338	6.95282e-10	1.12065e-07
down	ENSSSCG00000033390	ENSSSCG00000033390	103.974	1.04679	0.170639	6.13455	8.54028e-10	7.32712e-08	1.06471	2.30188	32.0769	1.48186e-08	1.64785e-06
down	ENSSSCG00000014908	CCDC89	21.1778	1.05521	0.213861	4.93408	8.05308e-07	3.51083e-05	1.05724	0.100472	22.5054	2.09552e-06	0.000141793
down	ENSSSCG00000000546	MANSC4	11.7205	1.06346	0.294087	3.61614	0.000299031	0.00555094	1.05829	-0.648436	13.4614	0.000243528	0.00718808
down	ENSSSCG00000002274	ENSSSCG00000002274	14.8661	1.07225	0.308441	3.47635	0.00050829	0.00860045	1.06406	-0.362835	11.6819	0.000631114	0.0150987
down	ENSSSCG00000018092	ND6	1343.27	1.08696	0.192767	5.63872	1.71321e-08	1.11309e-06	1.13645	5.97303	33.2592	8.06575e-09	9.82406e-07
down	ENSSSCG00000007211	nan	42.8334	1.10308	0.229794	4.8003	1.58426e-06	6.2181e-05	1.10728	1.05211	20.6428	5.53455e-06	0.00032143
down	ENSSSCG00000003233	ZNF175	7.46032	1.11874	0.37956	2.94747	0.00320388	0.0369026	1.10034	-1.17823	9.2101	0.00240683	0.0416478
down	ENSSSCG00000016976	ZNF366	84.1026	1.14026	0.381904	2.98572	0.0028291	0.0335977	1.14008	1.97803	8.91243	0.00283236	0.0470801
down	ENSSSCG00000036534	MYOM3	35.1383	1.1408	0.309728	3.68323	0.000230294	0.00447352	1.13234	0.782586	12.7783	0.000350655	0.00952679
down	ENSSSCG00000032969	ENSSSCG00000032969	15.7943	1.14648	0.348247	3.29215	0.000994253	0.0149246	1.08441	-0.291257	9.49567	0.00205957	0.0372097
down	ENSSSCG00000011828	FAM43A	105.323	1.15803	0.342393	3.38216	0.000719185	0.0112712	1.15569	2.31741	10.9728	0.000924587	0.0202492
down	ENSSSCG00000037771	ENSSSCG00000037771	16.73	1.16577	0.280547	4.15533	3.24812e-05	0.000847423	1.16697	-0.196738	16.8218	4.10593e-05	0.00165834
down	ENSSSCG00000006729	TENT5C	209.705	1.19667	0.303769	3.9394	8.16848e-05	0.00190465	1.19813	3.29444	14.9234	0.000111967	0.00376153
down	ENSSSCG00000031849	ENSSSCG00000031849	5.76803	1.25186	0.408219	3.06663	0.00216485	0.0273859	1.22699	-1.47455	10.426	0.00124257	0.0254522
down	ENSSSCG00000017380	ARL4D	9.96091	1.28271	0.316672	4.0506	5.10869e-05	0.00126186	1.26345	-0.852668	16.7841	4.18826e-05	0.00168293
down	ENSSSCG00000000892	HAL	7.99942	1.30009	0.367615	3.53655	0.000405384	0.00711095	1.28388	-1.09471	13.0133	0.000309283	0.0087336
down	ENSSSCG00000033248	nan	5.01882	1.33821	0.46917	2.8523	0.0043404	0.0467352	1.30083	-1.62734	8.83092	0.00296168	0.0486102
down	ENSSSCG00000017131	FN3K	7.2963	1.37141	0.366118	3.74581	0.000179811	0.00365201	1.35329	-1.20841	15.0675	0.000103732	0.00350953
down	ENSSSCG00000006059	NCALD	43.9994	1.38445	0.250475	5.5273	3.25203e-08	1.94309e-06	1.2545	1.06935	23.4857	1.25844e-06	9.30533e-05
down	ENSSSCG00000010210	SLC16A9	54.6808	1.39266	0.219429	6.34673	2.19935e-10	2.14862e-08	1.56071	1.43249	43.2952	4.70739e-11	9.25035e-09
down	ENSSSCG00000002007	FITM1	19.0893	1.40915	0.280227	5.02862	4.94014e-07	2.24132e-05	1.39446	-0.0380452	22.9839	1.63361e-06	0.000115439
down	ENSSSCG00000008618	MYCN	13.4226	1.56356	0.508077	3.07741	0.0020881	0.0266671	1.54309	-0.462652	9.26482	0.00233597	0.0409428
down	ENSSSCG00000007973	ENSSSCG00000007973	5.63894	1.59172	0.338878	4.69702	2.63984e-06	9.65344e-05	1.55537	-1.49309	26.8025	2.2535e-07	2.00785e-05
down	ENSSSCG00000012733	ENSSSCG00000012733	2.57242	1.64489	0.543316	3.0275	0.00246586	0.0303644	1.43162	-2.24426	9.16783	0.00246307	0.0424672
down	ENSSSCG00000027667	EML1	3.42107	1.6555	0.534788	3.09562	0.00196405	0.0254224	1.59669	-2.03	12.2321	0.000469747	0.011969
down	ENSSSCG00000036867	C11orf71	3.03553	1.68157	0.555953	3.02466	0.00248917	0.0305362	1.70598	-2.08328	12.0865	0.000507883	0.012737
down	ENSSSCG00000038489	BHLHA15	15.1446	1.73603	0.49646	3.49681	0.000470858	0.00807944	1.71271	-0.346645	11.6803	0.000631648	0.0150987
down	ENSSSCG00000039883	ENSSSCG00000039883	6.35413	1.85288	0.575145	3.2216	0.00127479	0.0181701	1.75856	-1.45295	11.9835	0.000536727	0.0132747
down	ENSSSCG00000040906	nan	21.1415	1.85761	0.363124	5.11563	3.12688e-07	1.50001e-05	1.80738	0.0978199	23.9595	9.83838e-07	7.58772e-05
down	ENSSSCG00000020884	GPR179	7.11519	1.89118	0.395183	4.78557	1.70499e-06	6.61439e-05	1.84463	-1.2419	24.5929	7.08133e-07	5.64343e-05
down	ENSSSCG00000017834	ENSSSCG00000017834	2.91732	1.97341	0.552008	3.57497	0.00035027	0.00630958	1.86069	-2.16122	15.9117	6.63656e-05	0.00246636
down	ENSSSCG00000015638	RHEX	2.73865	2.25529	0.644771	3.49781	0.000469094	0.0080595	2.00687	-2.26078	15.1947	9.69764e-05	0.00331221

## Sheet: colon_low_response
direction	gene_id	gene_name	deseq2_basemean	deseq2_log2FoldChange	deseq2_lfcSE	deseq2_stat	deseq2_pvalue	deseq2_padj	edger_logFC	edger_logCPM	edger_LR	edger_PValue	edger_FDR
up	ENSSSCG00000001404	TNF	447.447	-5.47976	0.463033	-11.8345	2.58853e-32	3.42177e-29	-5.47018	4.37725	94.5346	2.40851e-22	1.91945e-19
up	ENSSSCG00000008954	nan	1443.12	-5.31352	0.376633	-14.108	3.39251e-45	2.24228e-41	-5.29878	6.06829	131.195	2.24417e-30	4.02408e-27
up	ENSSSCG00000001906	CYP1A1	2871.08	-5.09851	0.479344	-10.6364	2.01693e-26	1.48121e-23	-5.08733	7.04747	90.8223	1.57169e-21	1.18663e-18
up	ENSSSCG00000016254	ENSSSCG00000016254	4255.98	-5.01944	0.309335	-16.2265	3.27395e-59	4.32783e-55	-5.01584	7.62164	184.759	4.43037e-42	6.35537e-38
up	ENSSSCG00000036612	TNFAIP2	1429.98	-4.76363	0.408158	-11.671	1.792e-31	2.15349e-28	-4.76605	6.05131	97.2592	6.08197e-23	5.13211e-20
up	ENSSSCG00000008959	CXCL2	6077.55	-4.55036	0.347901	-13.0794	4.31574e-39	8.14996e-36	-4.7037	8.17303	152.124	5.95365e-35	1.42342e-31
up	ENSSSCG00000031255	nan	47.3937	-4.12794	0.561785	-7.3479	2.01339e-13	5.11828e-11	-4.0954	1.18143	43.8012	3.63491e-11	1.00275e-08
up	ENSSSCG00000038562	RND1	1174.08	-3.83174	0.37344	-10.2607	1.05972e-24	6.36749e-22	-3.8368	5.76865	82.5753	1.01721e-19	6.34432e-17
up	ENSSSCG00000004572	ENSSSCG00000004572	190.757	-3.70638	0.264542	-14.0106	1.34338e-44	4.43952e-41	-3.69498	3.15277	161.881	4.39269e-37	1.57533e-33
up	ENSSSCG00000008957	AMCF-II	27.7257	-3.70308	0.415938	-8.90296	5.43786e-19	2.3961e-16	-3.65858	0.457515	73.3923	1.06282e-17	5.64674e-15
up	ENSSSCG00000011951	NFKBIZ	2907.54	-3.55333	0.335369	-10.5953	3.13398e-26	2.18043e-23	-3.5133	7.05539	88.9167	4.11799e-21	2.95363e-18
up	ENSSSCG00000008953	CXCL8	22468.2	-3.55118	0.341171	-10.4088	2.26053e-25	1.42295e-22	-3.54715	10.02	86.5435	1.36694e-20	8.91309e-18
up	ENSSSCG00000004154	TNFAIP3	6816.89	-3.273	0.271154	-12.0706	1.5103e-33	2.2183e-30	-3.2758	8.30195	122.984	1.406e-28	2.01691e-25
up	ENSSSCG00000023737	CSF2	1571.69	-3.07667	0.352822	-8.72018	2.77768e-18	1.18445e-15	-3.07572	6.1847	64.0563	1.20913e-15	5.10144e-13
up	ENSSSCG00000020705	MAP3K8	215.603	-2.99279	0.21284	-14.0612	6.57437e-45	2.89689e-41	-2.9747	3.32546	168.513	1.56316e-38	7.47452e-35
up	ENSSSCG00000001952	NFKBIA	8825	-2.95282	0.261589	-11.288	1.5039e-29	1.52923e-26	-2.95061	8.67339	109.499	1.2617e-25	1.39224e-22
up	ENSSSCG00000033844	CYP1B1	4.6109	-2.94274	0.671144	-4.38466	1.16167e-05	0.000451649	-2.92255	-1.71749	32.7162	1.06646e-08	1.68113e-06
up	ENSSSCG00000008090	IL1A	1320.55	-2.87371	0.225538	-12.7416	3.47263e-37	5.73808e-34	-2.87161	5.93452	142.316	8.29475e-33	1.69983e-29
up	ENSSSCG00000025560	PGLYRP2	81.5922	-2.74267	0.429937	-6.37923	1.77982e-10	2.76793e-08	-2.76891	1.96794	35.0698	3.18092e-09	5.63338e-07
up	ENSSSCG00000008124	NEURL3	34.994	-2.68212	0.410669	-6.5311	6.52884e-11	1.09247e-08	-2.66503	0.765174	38.3844	5.80952e-10	1.20779e-07
up	ENSSSCG00000009642	STC1	86.0506	-2.64458	0.661338	-3.99883	6.36574e-05	0.00175119	-2.64502	2.02392	16.052	6.16249e-05	0.00280638
up	ENSSSCG00000027607	IER3	13630.9	-2.55176	0.190221	-13.4147	4.95819e-41	1.09237e-37	-2.54343	9.29786	160.781	7.63667e-37	2.19096e-33
up	ENSSSCG00000031888	DDIT4	17847.4	-2.54839	0.284799	-8.94804	3.61846e-19	1.77157e-16	-2.54962	9.68975	71.1355	3.3352e-17	1.64977e-14
up	ENSSSCG00000037856	EDN2	3.27451	-2.42229	0.669835	-3.61625	0.000298906	0.00614629	-2.23719	-2.05815	16.2062	5.68078e-05	0.00266034
up	ENSSSCG00000006286	ENSSSCG00000006286	395.832	-2.39399	0.392647	-6.09704	1.0805e-09	1.42831e-07	-2.43499	4.21763	33.6512	6.59358e-09	1.07483e-06
up	ENSSSCG00000013655	ICAM1	2427.03	-2.34322	0.271199	-8.64023	5.61013e-18	2.18119e-15	-2.34539	6.81311	68.0053	1.6306e-16	7.30966e-14
up	ENSSSCG00000028552	BHLHE41	1548.84	-2.32724	0.220178	-10.5698	4.1131e-26	2.71856e-23	-2.26085	6.14233	97.8886	4.4259e-23	3.96809e-20
up	ENSSSCG00000013408	ADM	2022.26	-2.30746	0.294137	-7.84483	4.3355e-15	1.30252e-12	-2.30687	6.54925	55.5842	8.95401e-14	3.38014e-11
up	ENSSSCG00000017755	NOS2	16.3167	-2.30283	0.535158	-4.30309	1.68431e-05	0.000600132	-2.1066	-0.30336	14.9521	0.000110273	0.00436978
up	ENSSSCG00000031616	FOSB	3.40006	-2.23031	0.559631	-3.98532	6.73886e-05	0.00183672	-2.10513	-2.02418	22.0602	2.64227e-06	0.000219095
up	ENSSSCG00000028322	ENSSSCG00000028322	3921.05	-2.09212	0.27688	-7.55606	4.15459e-14	1.1939e-11	-2.09511	7.50469	52.8843	3.5379e-13	1.26878e-10
up	ENSSSCG00000022689	GADD45B	1033.78	-2.02465	0.273896	-7.39202	1.44615e-13	3.90135e-11	-2.02475	5.58197	50.9649	9.40312e-13	3.28995e-10
up	ENSSSCG00000037358	HPS5	5.56138	-1.97346	0.668225	-2.95329	0.00314404	0.0393571	-1.91833	-1.5103	9.3555	0.00222318	0.0416882
up	ENSSSCG00000031526	nan	10.481	-1.96838	0.468648	-4.20012	2.66771e-05	0.000870726	-1.89506	-0.78899	17.7928	2.46311e-05	0.00133333
up	ENSSSCG00000027646	TIPARP	7552.62	-1.95197	0.140667	-13.8765	8.79796e-44	2.32601e-40	-1.95528	8.4497	179.837	5.26117e-41	3.77357e-37
up	ENSSSCG00000031912	ENSSSCG00000031912	6561.77	-1.94952	0.226442	-8.60938	7.34587e-18	2.77443e-15	-1.94699	8.24563	69.18	8.98762e-17	4.29758e-14
up	ENSSSCG00000004222	NCOA7	1290.29	-1.93977	0.28292	-6.85624	7.06949e-12	1.3948e-09	-1.74136	5.82059	42.7943	6.08088e-11	1.586e-08
up	ENSSSCG00000031321	NR4A1	437.79	-1.93453	0.407344	-4.74914	2.04288e-06	0.00010889	-1.93188	4.34578	20.4857	6.00795e-06	0.000408455
up	ENSSSCG00000037815	ZC3H12A	1948.76	-1.92879	0.303577	-6.35354	2.10418e-10	3.16118e-08	-1.9561	6.50762	37.5684	8.82606e-10	1.73438e-07
up	ENSSSCG00000028056	ZFP36	4978.56	-1.91661	0.279253	-6.86334	6.72688e-12	1.34731e-09	-1.91764	7.84815	44.0811	3.1505e-11	8.86156e-09
up	ENSSSCG00000017705	CCL5	124.305	-1.88655	0.496142	-3.80244	0.000143277	0.00346615	-1.8752	2.54297	12.8972	0.00032907	0.0103747
up	ENSSSCG00000010922	ELF3	8000.15	-1.88133	0.299302	-6.28573	3.26315e-10	4.74017e-08	-1.88353	8.53259	36.705	1.37424e-09	2.61241e-07
up	ENSSSCG00000015798	ANKRD37	212.905	-1.86711	0.30977	-6.02742	1.66599e-09	2.09741e-07	-1.86629	3.31196	33.3456	7.71537e-09	1.24356e-06
up	ENSSSCG00000006595	IVL	109.183	-1.85513	0.312421	-5.93793	2.88636e-09	3.38449e-07	-1.84041	2.35779	31.3355	2.17074e-08	3.31268e-06
up	ENSSSCG00000033553	ENSSSCG00000033553	7.27634	-1.78819	0.474057	-3.77211	0.000161872	0.00378723	-1.75028	-1.23499	15.7834	7.10223e-05	0.0030967
up	ENSSSCG00000001963	EGLN3	1124.98	-1.77163	0.297946	-5.94615	2.74519e-09	3.29266e-07	-1.77319	5.7045	33.1597	8.48924e-09	1.35309e-06
up	ENSSSCG00000014277	IRF1	1398.99	-1.76889	0.268772	-6.58137	4.66147e-11	8.10789e-09	-1.78058	6.02158	41.5158	1.1692e-10	2.79537e-08
up	ENSSSCG00000035598	EDN1	3332.73	-1.76787	0.193876	-9.11853	7.61488e-20	3.87158e-17	-1.77095	7.27	80.2478	3.30287e-19	1.97416e-16
up	ENSSSCG00000022256	DEPP1	507.651	-1.76286	0.348631	-5.05652	4.26969e-07	2.87964e-05	-1.75346	4.55661	23.4427	1.28691e-06	0.000120658
up	ENSSSCG00000037449	CSF1	1067.51	-1.74799	0.219433	-7.96596	1.63951e-15	5.16016e-13	-1.7533	5.62969	61.0432	5.58363e-15	2.16479e-12
up	ENSSSCG00000015595	ATF3	5947.57	-1.73933	0.154675	-11.2451	2.44863e-29	2.31203e-26	-1.73793	8.1041	119.209	9.42774e-28	1.22946e-24
up	ENSSSCG00000006862	VCAM1	1223.1	-1.71932	0.357681	-4.80684	1.53337e-06	8.71415e-05	-1.72112	5.82527	21.492	3.55308e-06	0.000281596
up	ENSSSCG00000032613	SNAI1	129.872	-1.70347	0.255961	-6.65516	2.82984e-11	4.98769e-09	-1.69959	2.60721	40.2963	2.18223e-10	5.04581e-08
up	ENSSSCG00000001560	BNIP5	3547.68	-1.70214	0.395774	-4.30079	1.70192e-05	0.000603155	-1.6262	7.32755	16.2162	5.65086e-05	0.00265776
up	ENSSSCG00000010224	EGR2	33.6376	-1.67119	0.260312	-6.41997	1.36305e-10	2.19734e-08	-1.66539	0.717182	38.3555	5.89616e-10	1.20829e-07
up	ENSSSCG00000033520	IL23A	6.74005	-1.62166	0.44735	-3.62503	0.000288929	0.00599306	-1.57686	-1.32759	14.5323	0.000137778	0.00522865
up	ENSSSCG00000032843	AHRR	123.119	-1.61156	0.2946	-5.47034	4.49169e-08	3.95838e-06	-1.61318	2.53607	27.7301	1.39478e-07	1.63223e-05
up	ENSSSCG00000016322	ACKR3	1034.52	-1.58653	0.257123	-6.17033	6.81475e-10	9.28704e-08	-1.58548	5.58282	36.5154	1.51462e-09	2.82171e-07
up	ENSSSCG00000027426	BCL3	568.189	-1.57968	0.187293	-8.43427	3.33263e-17	1.22372e-14	-1.57999	4.72068	68.2587	1.4339e-16	6.63527e-14
up	ENSSSCG00000013551	C3	230.443	-1.5706	0.427777	-3.67155	0.000241086	0.00526655	-1.57481	3.42839	12.4868	0.000409842	0.0122309
up	ENSSSCG00000010464	PPP1R3C	4224.63	-1.55923	0.339057	-4.59872	4.25088e-06	0.000195792	-1.56146	7.61161	19.8954	8.17953e-06	0.000535778
up	ENSSSCG00000013653	ICAM5	10.2182	-1.54493	0.512378	-3.01522	0.00256793	0.0338777	-1.60194	-0.804654	10.2094	0.00139727	0.030508
up	ENSSSCG00000012485	NOX1	36.918	-1.54453	0.380483	-4.05938	4.92031e-05	0.00142662	-1.53907	0.851948	14.9806	0.000108625	0.00433768
up	ENSSSCG00000036136	BHLHE40	8913.91	-1.54419	0.241344	-6.39828	1.57135e-10	2.50262e-08	-1.54814	8.68862	39.5702	3.16469e-10	7.09335e-08
up	ENSSSCG00000040961	LIF	2038.2	-1.51161	0.130031	-11.625	3.0775e-31	3.39012e-28	-1.51458	6.56087	129.586	5.04845e-30	8.04668e-27
up	ENSSSCG00000014336	EGR1	4046.07	-1.49401	0.27003	-5.53275	3.15243e-08	2.85425e-06	-1.49569	7.54957	29.4374	5.77531e-08	7.60062e-06
up	ENSSSCG00000011133	PFKFB3	7691.47	-1.48578	0.232644	-6.38651	1.69719e-10	2.67086e-08	-1.5078	8.48313	39.4063	3.44186e-10	7.59592e-08
up	ENSSSCG00000011570	IRAK2	814.092	-1.44986	0.134611	-10.7708	4.73076e-27	3.67859e-24	-1.45768	5.24037	109.344	1.36424e-25	1.39786e-22
up	ENSSSCG00000015579	PTGS2	3386.69	-1.44351	0.306836	-4.70451	2.54481e-06	0.000128888	-1.44728	7.29357	21.1145	4.32642e-06	0.00031991
up	ENSSSCG00000021576	ENSSSCG00000021576	98.3157	-1.42459	0.442992	-3.21583	0.00130066	0.0201328	-1.42621	2.21548	9.67773	0.00186515	0.036866
up	ENSSSCG00000027529	BIRC2	7774.59	-1.34474	0.168204	-7.99467	1.29923e-15	4.29365e-13	-1.48019	8.52896	65.4178	6.05884e-16	2.63376e-13
up	ENSSSCG00000002383	FOS	2274.35	-1.30527	0.219053	-5.95867	2.54299e-09	3.11257e-07	-1.30656	6.71859	34.8553	3.55133e-09	6.1378e-07
up	ENSSSCG00000034167	SLC5A3	419.873	-1.30494	0.239218	-5.45504	4.8962e-08	4.23026e-06	-1.3075	4.28619	28.9702	7.35016e-08	9.41412e-06
up	ENSSSCG00000010312	PLAU	20281.2	-1.30399	0.118505	-11.0037	3.6672e-28	3.02979e-25	-1.30446	9.87374	111.591	4.39136e-26	5.24951e-23
up	ENSSSCG00000032367	CEBPD	2285.9	-1.2857	0.189581	-6.78179	1.18693e-11	2.20987e-09	-1.27846	6.72465	44.6059	2.40966e-11	7.20138e-09
up	ENSSSCG00000009592	NFIL3	4075.72	-1.27919	0.147699	-8.66082	4.6837e-18	1.93481e-15	-1.27811	7.55891	73.1118	1.22511e-17	6.27648e-15
up	ENSSSCG00000015871	NR4A2	257.034	-1.27726	0.369989	-3.45214	0.000556149	0.0102107	-0.955352	3.42715	9.8885	0.00166315	0.0345105
up	ENSSSCG00000004758	RHOV	372.556	-1.26083	0.250789	-5.02744	4.9707e-07	3.3019e-05	-1.26217	4.1148	24.3489	8.0374e-07	7.95148e-05
up	ENSSSCG00000014156	ARRDC3	1999.54	-1.20191	0.293791	-4.09104	4.2945e-05	0.00128147	-1.2086	6.53507	16.2843	5.45142e-05	0.00259803
up	ENSSSCG00000023522	TGM2	78.0162	-1.18201	0.256213	-4.61339	3.96148e-06	0.000185042	-1.18372	1.88573	19.8113	8.54762e-06	0.000554822
up	ENSSSCG00000009100	TNIP3	639.378	-1.15182	0.333523	-3.4535	0.000553371	0.0101739	-1.08567	4.8466	11.9559	0.000544736	0.0151733
up	ENSSSCG00000001703	NFKBIE	1775.19	-1.14373	0.128323	-8.91293	4.97023e-19	2.26557e-16	-1.144	6.36137	76.1996	2.56395e-18	1.41461e-15
up	ENSSSCG00000039318	HS3ST3B1	59.7001	-1.11134	0.306311	-3.62815	0.000285457	0.00594245	-1.11139	1.50973	12.4393	0.000420401	0.0124885
up	ENSSSCG00000014362	HBEGF	9346.98	-1.10609	0.206296	-5.36167	8.24538e-08	6.72813e-06	-1.10672	8.75645	28.4018	9.85715e-08	1.18824e-05
up	ENSSSCG00000024596	NOCT	606.554	-1.09954	0.208217	-5.28071	1.28682e-07	9.81198e-06	-1.09687	4.81019	28.7355	8.29679e-08	1.04401e-05
up	ENSSSCG00000038185	EREG	11636	-1.09406	0.119506	-9.15491	5.44029e-20	2.87661e-17	-1.09709	9.0725	79.7882	4.16783e-19	2.3915e-16
up	ENSSSCG00000013599	ANGPTL4	309.947	-1.08036	0.212545	-5.08296	3.71597e-07	2.53203e-05	-1.07837	3.85056	24.5386	7.28375e-07	7.25593e-05
up	ENSSSCG00000030165	MAFF	2072.26	-1.07015	0.231932	-4.61408	3.94846e-06	0.000185042	-1.06855	6.5844	20.8626	4.93446e-06	0.000348694
up	ENSSSCG00000035601	nan	9212.99	-1.064	0.163317	-6.51492	7.27265e-11	1.20171e-08	-1.06731	8.73594	42.0384	8.94964e-11	2.17598e-08
up	ENSSSCG00000035400	YPEL2	428.619	-1.05824	0.292803	-3.61419	0.000301293	0.00617487	-1.06181	4.31656	12.7237	0.000361041	0.0111379
up	ENSSSCG00000016991	DUSP1	2807.98	-1.05799	0.246782	-4.28716	1.8097e-05	0.000634549	-1.01962	7.01653	16.7188	4.33482e-05	0.00217423
up	ENSSSCG00000032860	IFNLR1	821.058	-1.05587	0.309751	-3.40877	0.000652567	0.0115789	-1.05929	5.25084	11.3223	0.000765803	0.0197936
up	ENSSSCG00000006530	EFNA1	1764.32	-1.04024	0.227723	-4.56799	4.92434e-06	0.000215732	-1.0763	6.36846	20.0562	7.51987e-06	0.00049941
up	ENSSSCG00000031874	REM2	44.4457	-1.02838	0.334008	-3.0789	0.00207768	0.0285498	-1.02819	1.09653	9.00978	0.00268539	0.0478532
up	ENSSSCG00000016095	CLK1	813.729	-1.02144	0.160878	-6.34916	2.16495e-10	3.21557e-08	-1.01975	5.23708	39.3418	3.55735e-10	7.73185e-08
up	ENSSSCG00000001573	PIM1	2766.89	-1.004	0.172562	-5.8182	5.94861e-09	6.44546e-07	-1.00588	7.00083	34.0945	5.25004e-09	8.75719e-07
up	ENSSSCG00000035774	ERRFI1	11628	-0.991281	0.181619	-5.45802	4.8147e-08	4.1872e-06	-0.993245	9.07162	29.6276	5.23554e-08	7.08527e-06
up	ENSSSCG00000016420	INSIG1	2467.55	-0.980627	0.282637	-3.46956	0.000521308	0.00967861	-1.00818	6.84173	12.379	0.0004342	0.0126855
up	ENSSSCG00000025423	KCNK5	2847.85	-0.965331	0.238785	-4.04268	5.28443e-05	0.00150225	-0.969374	7.04313	16.3243	5.33738e-05	0.00255216
up	ENSSSCG00000003000	ENSSSCG00000003000	700.115	-0.962101	0.209455	-4.59336	4.36172e-06	0.000198819	-0.964999	5.02167	20.9348	4.7519e-06	0.00034083
up	ENSSSCG00000028304	ZFP36L1	9948.46	-0.952905	0.148232	-6.42849	1.28877e-10	2.10324e-08	-0.958312	8.84706	40.927	1.58023e-10	3.71613e-08
up	ENSSSCG00000034754	PLEKHS1	204.017	-0.941869	0.206552	-4.55996	5.11644e-06	0.000220307	-0.946101	3.2524	19.7688	8.73994e-06	0.00056475
up	ENSSSCG00000016958	PIK3R1	581.966	-0.93281	0.178848	-5.21566	1.83161e-07	1.35263e-05	-0.606395	4.68585	21.1496	4.24793e-06	0.000317378
up	ENSSSCG00000008388	REL	281.724	-0.927692	0.185983	-4.98804	6.0995e-07	3.89514e-05	-0.839933	3.68016	28.4024	9.85423e-08	1.18824e-05
up	ENSSSCG00000029226	UBC	6974.75	-0.921475	0.229888	-4.00836	6.11408e-05	0.00169216	-0.922888	8.33494	15.844	6.87844e-05	0.00302673
up	ENSSSCG00000011511	FRMD4B	1445.78	-0.920621	0.278496	-3.30569	0.00094744	0.0155195	-0.922702	6.0676	10.6905	0.00107687	0.0250774
up	ENSSSCG00000026454	PMAIP1	684.538	-0.920293	0.195038	-4.71854	2.37542e-06	0.000122182	-0.921889	4.98909	22.1873	2.47307e-06	0.000207522
up	ENSSSCG00000002254	NR2F2	607.272	-0.920289	0.27106	-3.39515	0.00068591	0.0120733	-0.947888	4.82299	11.8371	0.000580633	0.0159563
up	ENSSSCG00000015014	ZC3H12C	420.619	-0.910325	0.214619	-4.24159	2.21943e-05	0.00075035	-0.967633	4.29153	21.5944	3.36837e-06	0.00026844
up	ENSSSCG00000008963	AREG	14580.4	-0.908937	0.0889626	-10.2171	1.66296e-24	9.55767e-22	-0.887275	9.39386	86.6412	1.3011e-20	8.88777e-18
up	ENSSSCG00000036064	CALHM6	98.5684	-0.908792	0.257148	-3.53412	0.000409142	0.00804457	-0.911542	2.21813	11.7324	0.000614202	0.0166203
up	ENSSSCG00000006940	CCN1	17070	-0.900677	0.262132	-3.43597	0.000590437	0.0106771	-0.905254	9.6256	11.7651	0.0006035	0.0163962
up	ENSSSCG00000015243	PRDM10	118.616	-0.88382	0.119883	-7.37237	1.67618e-13	4.34459e-11	-0.920056	2.48444	44.2527	2.88605e-11	8.44907e-09
up	ENSSSCG00000012967	FOSL1	1638.29	-0.877155	0.21195	-4.13849	3.49595e-05	0.00108481	-0.795911	6.2269	15.5754	7.92778e-05	0.00339474
up	ENSSSCG00000032320	TCIM	11312.6	-0.872179	0.276958	-3.14914	0.00163754	0.0237613	-0.868464	9.03214	9.60891	0.00193636	0.037895
up	ENSSSCG00000014028	CLK4	410.089	-0.865301	0.146977	-5.88731	3.9254e-09	4.39744e-07	-0.970207	4.27079	38.2733	6.14997e-10	1.24255e-07
up	ENSSSCG00000015659	YOD1	817.078	-0.855325	0.158938	-5.38152	7.38605e-08	6.14064e-06	-0.878272	5.25212	26.947	2.09107e-07	2.38067e-05
up	ENSSSCG00000002389	VASH1	476.324	-0.850449	0.251041	-3.38769	0.000704836	0.0122757	-0.883422	4.48367	11.2056	0.000815509	0.0204162
up	ENSSSCG00000010580	NFKB2	1615.05	-0.828732	0.0746778	-11.0974	1.29089e-28	1.13762e-25	-0.841841	6.22632	103.76	2.28423e-24	2.18448e-21
up	ENSSSCG00000002392	ENSSSCG00000002392	528.093	-0.828325	0.166912	-4.96264	6.9542e-07	4.4196e-05	-0.82784	4.61567	24.1179	9.06151e-07	8.84267e-05
up	ENSSSCG00000004948	SMAD6	62.9774	-0.821841	0.199585	-4.11774	3.826e-05	0.00116	-0.815731	1.58571	14.8741	0.000114933	0.00453553
up	ENSSSCG00000032434	PLAUR	3300.82	-0.811855	0.0992409	-8.18065	2.82312e-16	1.00862e-13	-0.816344	7.25566	62.2846	2.97238e-15	1.18441e-12
up	ENSSSCG00000034260	GDF15	2186.83	-0.810521	0.171591	-4.72357	2.31742e-06	0.000120133	-0.807546	6.66102	22.352	2.26975e-06	0.000193807
up	ENSSSCG00000022925	ENSSSCG00000022925	4523.92	-0.800547	0.255099	-3.13818	0.00170002	0.0244002	-0.80373	7.71026	9.85329	0.00169528	0.0348406
up	ENSSSCG00000038879	RELB	613.064	-0.79747	0.183489	-4.34615	1.38548e-05	0.000514458	-0.796352	4.83037	18.5258	1.67623e-05	0.000972572
up	ENSSSCG00000036933	NR1D1	345.651	-0.790695	0.22358	-3.53652	0.00040543	0.00798716	-0.816056	4.00926	13.0804	0.000298397	0.00953343
up	ENSSSCG00000004125	STX11	616.154	-0.788281	0.247729	-3.18203	0.00146248	0.0218942	-0.788049	4.83765	9.97593	0.001586	0.0333594
up	ENSSSCG00000015584	PROX1	73.3444	-0.785799	0.165154	-4.75797	1.95551e-06	0.000104655	-0.788305	1.79952	18.9676	1.32958e-05	0.000818578
up	ENSSSCG00000035249	GADD45G	69.1235	-0.785422	0.22468	-3.49573	0.000472762	0.00896621	-0.778578	1.71663	10.9997	0.000911285	0.022232
up	ENSSSCG00000029760	CIPC	1606.46	-0.783451	0.19752	-3.96644	7.29544e-05	0.00196412	-0.784666	6.21682	16.0094	6.30284e-05	0.00285219
up	ENSSSCG00000039080	TRIB2	111.633	-0.766933	0.184065	-4.16664	3.09121e-05	0.000982277	-0.812581	2.40174	17.042	3.65618e-05	0.00189343
up	ENSSSCG00000011264	CSRNP1	1488.12	-0.759694	0.13396	-5.67103	1.41938e-08	1.43227e-06	-0.755065	6.10673	30.9114	2.70079e-08	3.9941e-06
up	ENSSSCG00000009482	SPRY2	432.763	-0.758451	0.15531	-4.88347	1.04235e-06	6.40876e-05	-0.743191	4.32719	22.2882	2.34649e-06	0.000199174
up	ENSSSCG00000009434	RGCC	820.848	-0.753849	0.172551	-4.36885	1.249e-05	0.000477184	-0.754507	5.25005	19.0583	1.26785e-05	0.000783936
up	ENSSSCG00000008261	HK2	2507.11	-0.739593	0.168998	-4.37634	1.20688e-05	0.000465125	-0.743642	6.85907	19.5218	9.94571e-06	0.000639781
up	ENSSSCG00000004789	THBS1	14432.9	-0.737644	0.189957	-3.88322	0.000103084	0.00262806	-0.74162	9.38282	15.4037	8.68194e-05	0.00363097
up	ENSSSCG00000013933	PBX4	50.1307	-0.732462	0.209847	-3.49046	0.000482193	0.00908928	-0.719566	1.26634	10.4349	0.00123659	0.0278912
up	ENSSSCG00000031657	ENSSSCG00000031657	2731.07	-0.732408	0.142096	-5.1543	2.54579e-07	1.79928e-05	-0.720162	6.98137	24.9966	5.74324e-07	6.01363e-05
up	ENSSSCG00000022322	ENSSSCG00000022322	144.862	-0.73205	0.184488	-3.96801	7.24763e-05	0.00195523	-0.696975	2.75178	14.569	0.000135123	0.00515515
up	ENSSSCG00000003539	GRHL3	493.646	-0.729694	0.156594	-4.6598	3.16524e-06	0.000152705	-0.764805	4.52458	22.391	2.22414e-06	0.000191049
up	ENSSSCG00000004859	ZNF516	1094.84	-0.728951	0.0899173	-8.1069	5.19264e-16	1.76004e-13	-0.601223	5.65015	39.1697	3.88523e-10	8.31845e-08
up	ENSSSCG00000039953	PNRC1	2075.39	-0.717005	0.189073	-3.79221	0.000149313	0.0035544	-0.696247	6.58301	13.8718	0.000195712	0.00690162
up	ENSSSCG00000005097	SNAPC1	217.328	-0.716905	0.124521	-5.75729	8.54733e-09	8.96723e-07	-0.709416	3.34239	26.4805	2.66209e-07	2.98341e-05
up	ENSSSCG00000004890	SERPINB2	1191.03	-0.707763	0.221772	-3.1914	0.00141585	0.0214477	-0.710751	5.78614	10.3481	0.00129606	0.0288695
up	ENSSSCG00000012050	RCAN1	14595.4	-0.705751	0.152229	-4.63611	3.55026e-06	0.000168816	-0.706986	9.39914	21.3204	3.8858e-06	0.000299687
up	ENSSSCG00000003395	PIK3CD	753.986	-0.705702	0.187215	-3.76946	0.000163599	0.00381414	-0.706453	5.12782	14.2492	0.000160129	0.00588986
up	ENSSSCG00000035212	KLF6	1152.32	-0.705137	0.120418	-5.85576	4.74824e-09	5.27454e-07	-0.68796	5.73678	30.8114	2.84368e-08	4.12047e-06
up	ENSSSCG00000038594	ENSSSCG00000038594	14255.8	-0.702351	0.131601	-5.33699	9.45047e-08	7.52565e-06	-0.705819	9.36575	27.7235	1.39954e-07	1.63223e-05
up	ENSSSCG00000038549	ZFP36L2	1910.69	-0.700791	0.145024	-4.83224	1.35007e-06	7.86192e-05	-0.705252	6.46731	23.801	1.06827e-06	0.000102163
up	ENSSSCG00000007484	ZNF217	1829.17	-0.699802	0.0760548	-9.20129	3.53685e-20	1.94807e-17	-0.676545	6.40163	63.3627	1.71943e-15	7.0472e-13
up	ENSSSCG00000027361	OVOL1	2493.18	-0.692093	0.2303	-3.00519	0.00265418	0.0347038	-0.693138	6.85075	9.0707	0.00259738	0.0465743
up	ENSSSCG00000011810	BCL6	1384.47	-0.692076	0.112699	-6.14094	8.20362e-10	1.10657e-07	-0.694771	6.00314	36.1882	1.79152e-09	3.29479e-07
up	ENSSSCG00000038948	ETS2	4070.85	-0.679099	0.167292	-4.05936	4.92078e-05	0.00142662	-0.682602	7.55802	16.6595	4.47267e-05	0.00222009
up	ENSSSCG00000040815	DUSP5	4192.02	-0.672836	0.150684	-4.46521	7.99919e-06	0.000327373	-0.677432	7.60028	20.1707	7.08284e-06	0.000474782
up	ENSSSCG00000007718	CLDN4	19377.6	-0.672044	0.184634	-3.63987	0.000272777	0.00579716	-0.668334	9.8081	12.9834	0.000314257	0.00995147
up	ENSSSCG00000025206	RNF19B	1401.64	-0.670106	0.0959449	-6.98428	2.86328e-12	6.1048e-10	-0.645232	6.01726	42.2793	7.91271e-11	1.99136e-08
up	ENSSSCG00000013735	JUNB	2585.08	-0.669825	0.173031	-3.87113	0.000108332	0.00274337	-0.657939	6.90231	14.3625	0.000150778	0.00563259
up	ENSSSCG00000013897	RAB3A	181.769	-0.668422	0.193433	-3.45557	0.000549132	0.01011	-0.538686	3.04616	12.0343	0.000522291	0.0147196
up	ENSSSCG00000039745	HMOX1	246.503	-0.661167	0.195014	-3.39036	0.000698014	0.0122051	-0.664363	3.52289	11.1428	0.000843592	0.0209004
up	ENSSSCG00000009083	SPRY1	595.193	-0.657442	0.135234	-4.86153	1.16483e-06	6.96735e-05	-0.679251	4.79057	23.8838	1.02332e-06	9.85202e-05
up	ENSSSCG00000024973	ENSSSCG00000024973	1096.19	-0.650502	0.17144	-3.79434	0.000148038	0.0035421	-0.640134	5.66389	14.3768	0.000149636	0.00560451
up	ENSSSCG00000038810	ADAT3	57.824	-0.650279	0.185277	-3.50977	0.000448499	0.00859234	-0.646163	1.46661	10.553	0.00116002	0.0265399
up	ENSSSCG00000031356	HES1	1154.41	-0.643101	0.181819	-3.53703	0.000404653	0.00798374	-0.645625	5.7413	12.6861	0.000368384	0.0113158
up	ENSSSCG00000039419	SLCO4A1	551.169	-0.637682	0.179999	-3.5427	0.000396048	0.00782565	-0.642289	4.67746	12.682	0.000369185	0.0113161
up	ENSSSCG00000001992	RABGGTA	115.681	-0.627384	0.135894	-4.61672	3.8985e-06	0.000183396	-0.627961	2.44367	16.7695	4.22061e-05	0.00213939
up	ENSSSCG00000024771	TICAM1	1318.27	-0.623159	0.21124	-2.95001	0.00317765	0.0396277	-0.628456	5.93175	9.02534	0.00266263	0.0475068
up	ENSSSCG00000008374	B3GNT2	2751.46	-0.620367	0.152508	-4.06778	4.74639e-05	0.00139738	-0.621547	6.99318	16.5194	4.81559e-05	0.00234965
up	ENSSSCG00000031219	NAPB	113.697	-0.618729	0.152232	-4.06438	4.81608e-05	0.00140538	-0.6211	2.41845	13.959	0.000186838	0.00666714
up	ENSSSCG00000034618	ZMYM6	307.743	-0.617399	0.149009	-4.14336	3.42259e-05	0.00106706	-0.597758	3.83924	14.5555	0.000136089	0.00517823
up	ENSSSCG00000003429	CLCN6	102.765	-0.614906	0.161641	-3.80414	0.0001423	0.0034515	-0.618827	2.27815	12.4286	0.000422809	0.0125314
up	ENSSSCG00000014034	N4BP3	844.841	-0.614069	0.142219	-4.31776	1.5762e-05	0.000569283	-0.618202	5.29191	18.5128	1.68768e-05	0.000972572
up	ENSSSCG00000002937	ENSSSCG00000002937	57.0238	-0.613354	0.213609	-2.87139	0.00408669	0.0472842	-0.624028	1.43457	9.95202	0.00160673	0.0336967
up	ENSSSCG00000001201	ZKSCAN8	145.15	-0.610786	0.193237	-3.1608	0.00157334	0.0231181	-0.603902	2.76386	9.12717	0.00251841	0.0452715
up	ENSSSCG00000006625	RFX5	618.462	-0.607248	0.087735	-6.92139	4.47247e-12	9.09562e-10	-0.644017	4.84675	44.0936	3.13045e-11	8.86156e-09
up	ENSSSCG00000005503	TLR4	725.64	-0.600358	0.155253	-3.86697	0.000110196	0.00277979	-0.603358	5.07301	14.8334	0.000117437	0.00460245
up	ENSSSCG00000038500	TRIB1	2447.09	-0.581728	0.154408	-3.76747	0.000164912	0.00383797	-0.586235	6.82441	14.3988	0.000147895	0.00555381
up	ENSSSCG00000001695	VEGFA	3304.8	-0.571853	0.134929	-4.23817	2.25348e-05	0.000757985	-0.572913	7.2569	17.9548	2.26212e-05	0.0012433
up	ENSSSCG00000015644	IKBKE	713.618	-0.571069	0.130576	-4.37344	1.22302e-05	0.00046861	-0.583182	5.0497	19.2093	1.17141e-05	0.000743535
up	ENSSSCG00000038968	TMEM263	1196.85	-0.568669	0.071295	-7.97627	1.50818e-15	4.86259e-13	-0.572	5.79336	49.0993	2.43321e-12	8.11732e-10
up	ENSSSCG00000029944	FASN	8549.81	-0.556557	0.109184	-5.09743	3.44291e-07	2.37041e-05	-0.565582	8.62876	24.765	6.47639e-07	6.63599e-05
up	ENSSSCG00000035790	BTG1	5091.22	-0.555823	0.130134	-4.27115	1.94469e-05	0.000674722	-0.558328	7.88045	17.9747	2.2386e-05	0.0012433
up	ENSSSCG00000001081	nan	1996.4	-0.554152	0.146178	-3.79094	0.000150081	0.0035618	-0.549007	6.53041	13.9253	0.00019022	0.00673755
up	ENSSSCG00000020701	TTC9	1764.93	-0.55125	0.111299	-4.95289	7.31208e-07	4.60278e-05	-0.551715	6.35297	23.2307	1.43685e-06	0.000131284
up	ENSSSCG00000001421	ZBTB12	163.08	-0.548199	0.154258	-3.55379	0.000379725	0.00754825	-0.54533	2.93293	11.0307	0.000896133	0.0219369
up	ENSSSCG00000022370	TNFSF9	1799.66	-0.543327	0.163275	-3.32768	0.000875726	0.0146166	-0.545802	6.38108	11.2802	0.000783371	0.0200669
up	ENSSSCG00000016925	PLK2	14800.4	-0.542477	0.134146	-4.04392	5.25649e-05	0.00150225	-0.547135	9.41943	16.3652	5.22359e-05	0.00252298
up	ENSSSCG00000006879	PTBP2	320.951	-0.53673	0.0962602	-5.57583	2.46358e-08	2.30965e-06	-0.539346	3.90081	24.638	6.91725e-07	6.98789e-05
up	ENSSSCG00000001904	CLK3	1287.44	-0.534497	0.0843677	-6.33533	2.36834e-10	3.47856e-08	-0.574375	5.90618	30.676	3.04907e-08	4.37389e-06
up	ENSSSCG00000006504	KHDC4	1046.4	-0.533947	0.107648	-4.96011	7.04529e-07	4.45606e-05	-0.500188	5.59763	19.1686	1.19663e-05	0.000752879
up	ENSSSCG00000022246	ENSSSCG00000022246	705.726	-0.533356	0.167593	-3.18246	0.00146031	0.0218942	-0.542192	5.03369	10.3173	0.00131788	0.0292646
up	ENSSSCG00000027365	WNT7B	3814.03	-0.531755	0.156837	-3.3905	0.000697648	0.0122051	-0.534129	7.4635	11.7294	0.000615204	0.0166203
up	ENSSSCG00000030610	FNBP4	2151.14	-0.530554	0.10329	-5.13655	2.79825e-07	1.95715e-05	-0.533307	6.63812	24.9736	5.81222e-07	6.04176e-05
up	ENSSSCG00000006567	CRTC2	693.679	-0.528807	0.0671375	-7.87647	3.36756e-15	1.03525e-12	-0.53034	5.00791	43.187	4.97503e-11	1.34654e-08
up	ENSSSCG00000040904	CLDN1	6923.22	-0.528223	0.0781302	-6.76081	1.37223e-11	2.48486e-09	-0.532123	8.32362	37.4383	9.43511e-10	1.82901e-07
up	ENSSSCG00000024975	NR5A2	2110.03	-0.525117	0.122539	-4.28531	1.82488e-05	0.000638176	-0.547512	6.60933	21.6812	3.21939e-06	0.000262398
up	ENSSSCG00000033750	ENSSSCG00000033750	243.265	-0.523957	0.125089	-4.18868	2.80586e-05	0.000909085	-0.533732	3.50175	16.7498	4.26474e-05	0.00215414
up	ENSSSCG00000038671	nan	134.937	-0.519543	0.14629	-3.55145	0.00038311	0.00760411	-0.50634	2.66192	10.1172	0.00146892	0.0315917
up	ENSSSCG00000013016	PPP2R5B	576.318	-0.518333	0.116372	-4.45411	8.42439e-06	0.000342652	-0.520273	4.741	18.8259	1.43207e-05	0.000848884
up	ENSSSCG00000009791	RSRC2	1447.31	-0.517838	0.0886081	-5.84413	5.09211e-09	5.60939e-07	-0.373167	6.05547	15.8966	6.69002e-05	0.00296199
up	ENSSSCG00000000278	ENSSSCG00000000278	1225.29	-0.517038	0.0915985	-5.64461	1.65554e-08	1.63317e-06	-0.512953	5.82631	28.118	1.14141e-07	1.36447e-05
up	ENSSSCG00000038367	FBXO46	274.815	-0.514382	0.117836	-4.36522	1.26993e-05	0.000481297	-0.516285	3.67831	16.1722	5.78376e-05	0.00269377
up	ENSSSCG00000001420	EHMT2	965.501	-0.513689	0.125274	-4.10054	4.12193e-05	0.00123555	-0.512912	5.48364	16.3309	5.31896e-05	0.00255185
up	ENSSSCG00000013764	RFX1	534.822	-0.512186	0.0730873	-7.00787	2.41981e-12	5.33124e-10	-0.507717	4.63323	34.9241	3.42812e-09	5.99713e-07
up	ENSSSCG00000017513	NPEPPS	2779.82	-0.504097	0.115484	-4.36506	1.27085e-05	0.000481297	-0.507488	7.00756	18.8393	1.42206e-05	0.000846452
up	ENSSSCG00000002841	N4BP1	1580.02	-0.503594	0.0711675	-7.07619	1.48174e-12	3.31984e-10	-0.542818	6.19612	47.4466	5.65222e-12	1.76263e-09
up	ENSSSCG00000032096	LETMD1	282.777	-0.502096	0.100221	-5.00989	5.44624e-07	3.54649e-05	-0.353966	3.70407	12.007	0.000530009	0.0148918
up	ENSSSCG00000003114	DHX34	532.881	-0.491851	0.0856605	-5.74186	9.36431e-09	9.59588e-07	-0.49284	4.62883	26.1377	3.17908e-07	3.50799e-05
up	ENSSSCG00000013522	SAFB	2399.81	-0.490121	0.0567175	-8.64144	5.5511e-18	2.18119e-15	-0.474756	6.79412	46.566	8.85833e-12	2.70368e-09
up	ENSSSCG00000013523	SAFB2	929.645	-0.482037	0.0756982	-6.36788	1.91657e-10	2.94594e-08	-0.448079	5.42743	25.3852	4.69495e-07	5.02044e-05
up	ENSSSCG00000012556	RBM41	331.185	-0.479635	0.0864698	-5.54685	2.90856e-08	2.68869e-06	-0.412333	3.94144	16.265	5.50712e-05	0.00260975
up	ENSSSCG00000036192	C7orf26	469.51	-0.474489	0.153804	-3.08503	0.00203533	0.0281433	-0.472649	4.44666	9.28227	0.00231383	0.042939
up	ENSSSCG00000007818	KDM8	147.311	-0.473594	0.12097	-3.91498	9.04117e-05	0.00234804	-0.471926	2.78768	11.9887	0.000535243	0.014967
up	ENSSSCG00000016212	ANKZF1	282.381	-0.472802	0.134533	-3.5144	0.00044075	0.00846843	-0.475729	3.71743	11.2803	0.000783348	0.0200669
up	ENSSSCG00000026269	RAB29	140.342	-0.472785	0.148901	-3.17516	0.00149756	0.0222848	-0.493715	2.72202	9.19962	0.00242066	0.0440355
up	ENSSSCG00000037594	PNISR	2154.59	-0.471915	0.134748	-3.50222	0.000461403	0.00878859	-0.478622	6.64074	12.6018	0.000385382	0.0116141
up	ENSSSCG00000011953	ZBTB11	642.706	-0.471835	0.105451	-4.47445	7.66065e-06	0.000317449	-0.475843	4.89815	18.5396	1.66411e-05	0.00097039
up	ENSSSCG00000014907	CREBZF	1276.43	-0.468565	0.131048	-3.57552	0.000349536	0.00703276	-0.445208	5.88401	11.3727	0.00074533	0.0193691
up	ENSSSCG00000014997	ENSSSCG00000014997	322.235	-0.465725	0.136454	-3.41304	0.000642415	0.0114449	-0.433541	3.90054	10.0381	0.00153339	0.0327816
up	ENSSSCG00000028372	FAM131A	288.822	-0.462225	0.130799	-3.53384	0.000409562	0.00804457	-0.454793	3.7484	10.8069	0.00101124	0.0239946
up	ENSSSCG00000031719	SEMA4B	3644.31	-0.458872	0.155809	-2.94509	0.00322862	0.0400367	-0.465825	7.39857	8.95402	0.0027686	0.0489712
up	ENSSSCG00000023974	PHF21A	388.761	-0.45729	0.0905861	-5.04813	4.46152e-07	2.99375e-05	-0.464355	4.17552	21.2365	4.05952e-06	0.000309527
up	ENSSSCG00000017125	FOXK2	1507.78	-0.45437	0.114479	-3.96901	7.21722e-05	0.00195101	-0.457358	6.12583	15.477	8.35169e-05	0.00353407
up	ENSSSCG00000001782	ABHD17C	729.416	-0.454317	0.0951895	-4.77276	1.81719e-06	9.95312e-05	-0.445484	5.07985	18.5122	1.68819e-05	0.000972572
up	ENSSSCG00000036129	RNF114	3939.91	-0.450096	0.0943192	-4.77205	1.82364e-06	9.95312e-05	-0.453226	7.51072	20.6834	5.41825e-06	0.000373677
up	ENSSSCG00000007790	PRR14	688.643	-0.448195	0.0837955	-5.34868	8.8598e-08	7.18514e-06	-0.285658	4.98482	11.0968	0.000864784	0.0212784
up	ENSSSCG00000008392	BCL11A	275.602	-0.443693	0.134165	-3.30707	0.000942778	0.0154815	-0.519408	3.68426	15.1141	0.000101206	0.00408958
up	ENSSSCG00000031949	TP53BP1	1182.21	-0.442174	0.111978	-3.94875	7.85591e-05	0.00210217	-0.441664	5.77493	14.9763	0.000108867	0.00433768
up	ENSSSCG00000031125	AMPD2	1548.68	-0.438452	0.101455	-4.32164	1.54874e-05	0.000563987	-0.37898	6.15996	13.1825	0.000282582	0.00910929
up	ENSSSCG00000015247	ZBTB44	1347.41	-0.436971	0.0871866	-5.01191	5.3893e-07	3.52679e-05	-0.33875	5.95147	20.9068	4.82179e-06	0.00034357
up	ENSSSCG00000033324	SPATA2	601.797	-0.432479	0.0848934	-5.09438	3.49887e-07	2.39645e-05	-0.437017	4.8039	21.1737	4.19491e-06	0.000315058
up	ENSSSCG00000006519	CLK2	886.628	-0.43009	0.136654	-3.1473	0.00164785	0.0238065	-0.4294	5.36091	9.66943	0.00187359	0.0369186
up	ENSSSCG00000038132	IRF2BP2	3304.43	-0.429617	0.1293	-3.32264	0.00089169	0.0148454	-0.430313	7.25821	10.4815	0.00120575	0.0273864
up	ENSSSCG00000015569	SWT1	91.4923	-0.428409	0.124427	-3.44305	0.000575196	0.0104444	-0.453716	2.11481	9.70432	0.00183835	0.0366266
up	ENSSSCG00000030957	NFKB1	1606	-0.428286	0.112948	-3.7919	0.0001495	0.0035544	-0.453478	6.21775	16.0347	6.21925e-05	0.00282326
up	ENSSSCG00000008621	NBAS	333.729	-0.42806	0.135006	-3.17069	0.00152078	0.0225609	-0.432429	3.95664	9.45506	0.00210567	0.0402745
up	ENSSSCG00000021845	ATXN2L	2769.52	-0.42676	0.0689697	-6.18764	6.10698e-10	8.4977e-08	-0.434642	7.0031	29.2429	6.385e-08	8.32662e-06
up	ENSSSCG00000032986	AKAP17A	986.208	-0.426145	0.141546	-3.01065	0.00260685	0.0342041	-0.426465	5.51415	9.00096	0.00269838	0.0480002
up	ENSSSCG00000001080	CDKAL1	226.345	-0.42136	0.101215	-4.16302	3.14064e-05	0.000993208	-0.443317	3.39642	18.8628	1.40468e-05	0.00084544
up	ENSSSCG00000003791	SRSF11	834.444	-0.420655	0.0794278	-5.29606	1.18326e-07	9.2553e-06	-0.415722	5.27336	21.6365	3.29525e-06	0.000265564
up	ENSSSCG00000008459	ENSSSCG00000008459	271.307	-0.419508	0.0919131	-4.56418	5.01454e-06	0.000216625	-0.423826	3.66005	15.6332	7.68913e-05	0.00331233
up	ENSSSCG00000003030	CIC	2027.68	-0.41916	0.075198	-5.57408	2.48834e-08	2.31644e-06	-0.423711	6.5531	25.5624	4.2831e-07	4.61963e-05
up	ENSSSCG00000006360	B4GALT3	744.821	-0.418588	0.108466	-3.85915	0.000113783	0.00284866	-0.423608	5.11084	13.8708	0.000195815	0.00690162
up	ENSSSCG00000030042	SBNO2	2205.81	-0.414989	0.058376	-7.10889	1.1698e-12	2.66614e-10	-0.419557	6.67455	33.9068	5.78169e-09	9.53315e-07
up	ENSSSCG00000037977	ALMS1	404.715	-0.41379	0.0850705	-4.86408	1.14989e-06	6.9093e-05	-0.424524	4.23603	16.9894	3.75898e-05	0.00193966
up	ENSSSCG00000015897	IFIH1	404.043	-0.412113	0.119127	-3.45944	0.000541297	0.00999358	-0.403188	4.22889	10.9649	0.00092854	0.0225761
up	ENSSSCG00000024789	SRRT	895.751	-0.408414	0.0800797	-5.1001	3.39474e-07	2.34948e-05	-0.408522	5.37564	21.2278	4.07812e-06	0.000309527
up	ENSSSCG00000032658	TRAF4	2048.87	-0.408358	0.126622	-3.22503	0.00125961	0.0196326	-0.412541	6.5681	10.4381	0.00123444	0.0278866
up	ENSSSCG00000036081	TBC1D20	1308.28	-0.407994	0.100751	-4.04951	5.13248e-05	0.00147597	-0.410953	5.92145	15.4427	8.50452e-05	0.00357686
up	ENSSSCG00000005356	DCAF10	289.107	-0.406694	0.111723	-3.6402	0.000272426	0.00579716	-0.401176	3.75064	10.8673	0.000978747	0.0234785
up	ENSSSCG00000024933	SLC36A4	620.816	-0.406053	0.133728	-3.03641	0.00239414	0.0319678	-0.406339	4.84815	8.92952	0.00280598	0.0494494
up	ENSSSCG00000012084	PRDM15	141.228	-0.404622	0.102674	-3.94084	8.11956e-05	0.00215527	-0.410621	2.72743	11.458	0.000711864	0.018737
up	ENSSSCG00000039876	nan	849.571	-0.404029	0.0713996	-5.65871	1.52517e-08	1.52736e-06	-0.400729	5.29922	23.6735	1.14141e-06	0.000107721
up	ENSSSCG00000034039	SLC11A2	1025.57	-0.403179	0.138318	-2.91487	0.0035584	0.0427622	-0.402562	5.56604	9.61667	0.0019282	0.0378385
up	ENSSSCG00000007432	ZNF335	630.903	-0.402805	0.0964491	-4.17635	2.96226e-05	0.000948138	-0.409624	4.87154	15.9015	6.67267e-05	0.00296199
up	ENSSSCG00000004592	SLTM	1164.05	-0.402239	0.081781	-4.91848	8.72169e-07	5.41277e-05	-0.423701	5.75402	23.3101	1.37874e-06	0.000128429
up	ENSSSCG00000002350	MIDEAS	1470.97	-0.401182	0.121085	-3.31322	0.000922285	0.015206	-0.403291	6.09048	10.7279	0.00105535	0.0247369
up	ENSSSCG00000013758	ZSWIM4	976.567	-0.400503	0.0863122	-4.64017	3.4813e-06	0.000167024	-0.405544	5.50054	18.4994	1.6996e-05	0.000975232
up	ENSSSCG00000023533	ZNF236	264.6	-0.400218	0.0856951	-4.67025	3.00827e-06	0.000146739	-0.380394	3.62281	13.6195	0.000223845	0.00759114
up	ENSSSCG00000009119	LARP7	301.751	-0.399105	0.0865727	-4.61005	4.02571e-06	0.00018638	-0.396514	3.81202	15.1736	9.80654e-05	0.00400783
up	ENSSSCG00000004551	ZNF609	2262.59	-0.398566	0.0637169	-6.25526	3.96854e-10	5.67417e-08	-0.41666	6.71187	31.0445	2.52175e-08	3.76818e-06
up	ENSSSCG00000004076	MTRF1L	139.071	-0.398099	0.0824494	-4.82841	1.3763e-06	7.97954e-05	-0.39284	2.7052	13.7037	0.000214032	0.00734517
up	ENSSSCG00000022538	MARK4	915.076	-0.396911	0.0757029	-5.243	1.57984e-07	1.17325e-05	-0.41288	5.40812	22.1159	2.56671e-06	0.000214067
up	ENSSSCG00000002835	TOX3	330.38	-0.396663	0.114004	-3.47936	0.000502606	0.00939738	-0.394165	3.94191	10.2464	0.00136955	0.0300561
up	ENSSSCG00000007248	ASXL1	1023.47	-0.392209	0.0541856	-7.23825	4.54517e-13	1.0729e-10	-0.4158	5.57064	30.2873	3.72548e-08	5.18855e-06
up	ENSSSCG00000026276	ZBTB40	206.286	-0.392059	0.113045	-3.46818	0.00052399	0.00970116	-0.395599	3.26827	9.63125	0.00191294	0.0376422
up	ENSSSCG00000005636	SLC25A25	604.251	-0.391316	0.0887403	-4.40968	1.03524e-05	0.000406077	-0.372266	4.80941	13.4505	0.000244935	0.00811452
up	ENSSSCG00000001865	SCAPER	229.805	-0.388216	0.0934266	-4.1553	3.24856e-05	0.00102002	-0.352876	3.41966	10.3516	0.00129363	0.0288603
up	ENSSSCG00000008614	SMC6	1385.05	-0.388215	0.0813925	-4.76966	1.84534e-06	9.99738e-05	-0.370272	6.00059	19.9554	7.92687e-06	0.00052161
up	ENSSSCG00000006155	ZBTB10	697.624	-0.387933	0.0841558	-4.6097	4.03243e-06	0.00018638	-0.392729	5.01615	17.9626	2.25293e-05	0.0012433
up	ENSSSCG00000002266	ENSSSCG00000002266	1838.14	-0.387237	0.0867223	-4.46525	7.99741e-06	0.000327373	-0.385634	6.41024	18.4127	1.77869e-05	0.00101655
up	ENSSSCG00000015435	NAMPT	1180.64	-0.385552	0.0830966	-4.63981	3.48729e-06	0.000167024	-0.388404	5.77209	20.4681	6.06319e-06	0.000410266
up	ENSSSCG00000004311	RNGTT	693.71	-0.385322	0.0958221	-4.02123	5.78958e-05	0.00161802	-0.366587	5.00697	12.5267	0.000401187	0.0120147
up	ENSSSCG00000013266	LARGE2	274.516	-0.384678	0.109934	-3.49916	0.000466721	0.00886434	-0.384691	3.67695	10.1038	0.00147968	0.0317406
up	ENSSSCG00000009887	NAA25	1316.28	-0.384583	0.0741367	-5.18748	2.13159e-07	1.54821e-05	-0.387957	5.9301	22.1867	2.47378e-06	0.000207522
up	ENSSSCG00000012396	MED12	1255.68	-0.383838	0.105682	-3.63202	0.00028121	0.00590049	-0.390417	5.86261	12.7552	0.000355013	0.0109995
up	ENSSSCG00000012252	DDX3X	13377.4	-0.381049	0.0903528	-4.21735	2.47193e-05	0.000816912	-0.384613	9.27363	15.6582	7.58814e-05	0.00327867
up	ENSSSCG00000006074	STK3	768.334	-0.380855	0.123383	-3.08676	0.00202352	0.0280094	-0.380583	5.15477	9.15343	0.00248252	0.0447383
up	ENSSSCG00000016549	MKLN1	833.361	-0.380743	0.0877565	-4.33863	1.43372e-05	0.000529394	-0.369951	5.27095	15.2771	9.28368e-05	0.00383788
up	ENSSSCG00000022797	PPP1R3B	1145.69	-0.380394	0.105163	-3.61719	0.000297815	0.00614168	-0.384838	5.73051	12.3833	0.0004332	0.0126822
up	ENSSSCG00000009680	EXTL3	1152.38	-0.378175	0.072735	-5.19935	1.99983e-07	1.46054e-05	-0.392417	5.74	21.6695	3.23905e-06	0.000262509
up	ENSSSCG00000008043	TRAF7	2084.45	-0.372085	0.053138	-7.00225	2.51888e-12	5.45854e-10	-0.398004	6.59349	37.6337	8.53563e-10	1.70061e-07
up	ENSSSCG00000011145	ASB13	695.905	-0.369692	0.0914882	-4.04088	5.32519e-05	0.00150736	-0.401266	5.0149	15.9736	6.42308e-05	0.00287922
up	ENSSSCG00000025117	ATN1	2510.96	-0.368858	0.0972303	-3.79365	0.000148447	0.0035421	-0.375981	6.86127	13.8049	0.000202803	0.00707836
up	ENSSSCG00000022227	BRD4	2308.77	-0.365086	0.0601517	-6.06942	1.28375e-09	1.63172e-07	-0.366149	6.73966	26.0673	3.29727e-07	3.61063e-05
up	ENSSSCG00000010309	ZSWIM8	1442.46	-0.365049	0.059929	-6.09135	1.11965e-09	1.45104e-07	-0.37348	6.06265	25.8312	3.7262e-07	4.04942e-05
up	ENSSSCG00000022070	ZNF143	462.249	-0.364253	0.103461	-3.52069	0.000430429	0.00834287	-0.368383	4.42448	10.8363	0.000995319	0.0237964
up	ENSSSCG00000012917	ANKRD13D	541.843	-0.362833	0.0857444	-4.23156	2.32074e-05	0.000774432	-0.368011	4.65293	14.4726	0.000142214	0.00536859
up	ENSSSCG00000002755	NFAT5	1110.41	-0.362619	0.0850949	-4.26135	2.03193e-05	0.000699287	-0.374312	5.68518	17.1352	3.48113e-05	0.00182251
up	ENSSSCG00000010706	SAMD4B	1649.13	-0.362442	0.0611823	-5.92396	3.14283e-09	3.58147e-07	-0.365589	6.25513	24.7155	6.64461e-07	6.76007e-05
up	ENSSSCG00000005255	ENSSSCG00000005255	1140.18	-0.361819	0.100334	-3.60615	0.000310777	0.00635938	-0.349632	5.72054	12.4143	0.000426066	0.01255
up	ENSSSCG00000032527	FOSL2	4979.44	-0.361767	0.0745803	-4.85071	1.23022e-06	7.32537e-05	-0.36589	7.84829	18.9541	1.33898e-05	0.000820841
up	ENSSSCG00000003579	nan	736.637	-0.36016	0.062352	-5.77623	7.63936e-09	8.14393e-07	-0.357007	5.09429	20.94	4.73885e-06	0.00034083
up	ENSSSCG00000011474	PXK	530.798	-0.358163	0.104275	-3.43481	0.000592979	0.0107084	-0.345145	4.62158	9.99493	0.00156972	0.0331065
up	ENSSSCG00000005190	NFIB	319.849	-0.357322	0.0921835	-3.8762	0.0001061	0.00269719	-0.358125	3.89553	11.7926	0.000594662	0.0161868
up	ENSSSCG00000012434	ATRX	1164.89	-0.355722	0.0804632	-4.42092	9.82811e-06	0.000387814	-0.359594	5.75521	15.5347	8.10029e-05	0.00345829
up	ENSSSCG00000004708	TUBGCP4	317.409	-0.354175	0.0933035	-3.79594	0.000147083	0.00352866	-0.355411	3.88473	11.2449	0.000798416	0.0202273
up	ENSSSCG00000017308	CDC27	2126.31	-0.353288	0.09023	-3.91542	9.0246e-05	0.00234804	-0.357058	6.6212	14.2185	0.000162761	0.00594098
up	ENSSSCG00000025943	C6orf136	272.024	-0.352704	0.10027	-3.51753	0.000435587	0.00840588	-0.349653	3.66325	9.60916	0.00193609	0.037895
up	ENSSSCG00000014868	EMSY	322.141	-0.352067	0.101846	-3.45687	0.000546498	0.0100755	-0.328917	3.90302	9.2407	0.00236695	0.0435865
up	ENSSSCG00000032726	SREK1	1040.22	-0.348929	0.0840259	-4.15264	3.28663e-05	0.00102952	-0.286077	5.58743	9.82284	0.00172358	0.0352205
up	ENSSSCG00000025689	DVL2	700.164	-0.345261	0.0953889	-3.61951	0.000295162	0.00609647	-0.37068	5.01915	16.2624	5.51489e-05	0.00260975
up	ENSSSCG00000013838	AKAP8L	591.469	-0.344887	0.0839103	-4.11018	3.95345e-05	0.00119317	-0.338213	4.77804	13.0096	0.000309898	0.00985696
up	ENSSSCG00000017835	CLUH	2521.36	-0.344578	0.0573231	-6.01116	1.84198e-09	2.29709e-07	-0.354222	6.86747	24.8129	6.31726e-07	6.5195e-05
up	ENSSSCG00000030831	DENND3	1054.61	-0.344272	0.10099	-3.40896	0.000652105	0.0115789	-0.340946	5.60898	11.3917	0.000737718	0.0192061
up	ENSSSCG00000015840	WRN	340.049	-0.34407	0.085665	-4.01646	5.90782e-05	0.00164411	-0.316756	3.98001	11.2391	0.000800912	0.0202273
up	ENSSSCG00000015878	PKP4	2219.06	-0.343257	0.0597195	-5.74782	9.04007e-09	9.336e-07	-0.343988	6.68368	20.5714	5.74466e-06	0.000394292
up	ENSSSCG00000017779	PHF12	611.597	-0.342852	0.0936256	-3.66195	0.000250303	0.00542418	-0.346133	4.82689	11.7293	0.000615224	0.0166203
up	ENSSSCG00000012639	THOC2	1448.8	-0.342849	0.0796954	-4.302	1.69266e-05	0.000601484	-0.348151	6.06854	15.9678	6.44287e-05	0.00287922
up	ENSSSCG00000004952	SMAD3	3691.83	-0.342366	0.0730528	-4.68655	2.77847e-06	0.000138598	-0.346602	7.41685	17.6345	2.67689e-05	0.00142751
up	ENSSSCG00000010243	CCAR1	1600.08	-0.341762	0.0706103	-4.84012	1.29762e-06	7.62364e-05	-0.334725	6.21019	18.6924	1.53597e-05	0.000903011
up	ENSSSCG00000017139	RPTOR	731.436	-0.340801	0.0789295	-4.31779	1.57596e-05	0.000569283	-0.357649	5.08599	15.0779	0.000103163	0.00414531
up	ENSSSCG00000014114	TENT2	634.833	-0.340161	0.0718433	-4.73477	2.19307e-06	0.00011504	-0.289891	4.87883	10.7455	0.00104534	0.0245825
up	ENSSSCG00000006502	ARHGEF2	3176.63	-0.339264	0.113655	-2.98504	0.00283542	0.0364054	-0.319042	7.19461	9.15928	0.0024746	0.04467
up	ENSSSCG00000014416	TCERG1	1104.2	-0.337473	0.0786395	-4.2914	1.77554e-05	0.000626868	-0.339157	5.67688	15.3738	8.82045e-05	0.00367818
up	ENSSSCG00000005894	ARHGAP39	287.592	-0.337192	0.0845023	-3.99033	6.59825e-05	0.00180959	-0.338617	3.74341	11.256	0.000793653	0.0202273
up	ENSSSCG00000011218	SLC4A7	2708.59	-0.336674	0.092309	-3.64725	0.000265061	0.00568521	-0.336227	6.96686	14.7628	0.000121916	0.00472673
up	ENSSSCG00000011417	DCAF1	1034.3	-0.335783	0.0772389	-4.34733	1.37807e-05	0.000513146	-0.302238	5.58076	12.4389	0.000420491	0.0124885
up	ENSSSCG00000038076	ATF2	850.96	-0.335047	0.0775635	-4.31965	1.56278e-05	0.000567539	-0.320508	5.3006	13.8305	0.000200058	0.00702198
up	ENSSSCG00000012297	CCDC22	247.225	-0.334113	0.0965524	-3.46044	0.000539302	0.00997067	-0.339062	3.52696	9.21733	0.00239735	0.0438645
up	ENSSSCG00000004220	TRMT11	331.084	-0.33261	0.0819371	-4.05934	4.92125e-05	0.00142662	-0.323545	3.94393	11.8116	0.000588638	0.0161145
up	ENSSSCG00000001402	NFKBIL1	385.307	-0.332333	0.0859516	-3.86652	0.000110401	0.00277979	-0.328788	4.16245	11.1674	0.000832491	0.0206968
up	ENSSSCG00000017555	LUC7L3	2131.93	-0.329759	0.0976335	-3.37752	0.000731426	0.0126389	-0.408425	6.63981	10.578	0.00114442	0.0262667
up	ENSSSCG00000017272	HELZ	975.615	-0.328582	0.0987106	-3.32874	0.000872397	0.0145977	-0.337078	5.49926	10.4145	0.00125032	0.0281566
up	ENSSSCG00000020743	RABGAP1	1564.67	-0.325655	0.0844045	-3.85827	0.000114192	0.00285351	-0.326142	6.17831	13.7539	0.000208387	0.00718585
up	ENSSSCG00000011708	TSC22D2	981.26	-0.321882	0.0904152	-3.56004	0.000370796	0.00740139	-0.323566	5.50713	11.1344	0.000847407	0.0209587
up	ENSSSCG00000009828	PPP1CC	2158.42	-0.318408	0.102887	-3.09473	0.00196994	0.027498	-0.326523	6.64316	9.528	0.0020236	0.0393875
up	ENSSSCG00000000697	ENSSSCG00000000697	6158.13	-0.31687	0.101769	-3.11363	0.001848	0.0260985	-0.320722	8.1544	9.24555	0.00236068	0.0435269
up	ENSSSCG00000002034	ACIN1	2690.03	-0.315954	0.0668685	-4.725	2.30118e-06	0.000119761	-0.328665	6.96064	18.3894	1.80058e-05	0.00102092
up	ENSSSCG00000033971	ZNF407	409.594	-0.315806	0.0838896	-3.76455	0.000166852	0.00387631	-0.31214	4.25026	10.5209	0.00118033	0.0269616
up	ENSSSCG00000004473	PHIP	519.595	-0.315244	0.0940602	-3.35151	0.000803712	0.0137087	-0.319248	4.59259	9.7079	0.00183478	0.0366266
up	ENSSSCG00000023304	SRRM2	7861.21	-0.314316	0.0886588	-3.54523	0.000392267	0.00777419	-0.314683	8.50622	11.1568	0.000837222	0.0207784
up	ENSSSCG00000026644	DDX46	2275.27	-0.313873	0.097508	-3.21895	0.0012866	0.0199854	-0.318314	6.71881	9.99265	0.00157166	0.0331065
up	ENSSSCG00000035057	RUNDC1	309.782	-0.313416	0.0723576	-4.33148	1.48107e-05	0.000543842	-0.310901	3.84977	11.5987	0.000659994	0.0176306
up	ENSSSCG00000015754	MCPH1	349.908	-0.312734	0.0714851	-4.37481	1.21537e-05	0.000467035	-0.305137	4.02456	11.341	0.000758125	0.0196305
up	ENSSSCG00000036537	NFIC	978.407	-0.310889	0.0885662	-3.51025	0.000447692	0.00858932	-0.270747	5.49855	9.39005	0.00218166	0.0412355
up	ENSSSCG00000036308	PGS1	882.088	-0.308057	0.0546362	-5.63834	1.71699e-08	1.67412e-06	-0.312012	5.35392	19.0986	1.24135e-05	0.000770871
up	ENSSSCG00000013263	CREB3L1	1979.46	-0.307779	0.0911753	-3.37568	0.000736326	0.0126903	-0.308928	6.51822	10.233	0.00137951	0.0302123
up	ENSSSCG00000010685	TIAL1	1930.78	-0.306927	0.0783619	-3.9168	8.97335e-05	0.00233962	-0.31034	6.4786	18.1364	2.05631e-05	0.00116133
up	ENSSSCG00000017476	MSL1	1201.86	-0.306813	0.081987	-3.74222	0.000182404	0.00415008	-0.309789	5.79919	11.9972	0.000532807	0.0149279
up	ENSSSCG00000030154	RSBN1	656.07	-0.306314	0.0769714	-3.97958	6.90369e-05	0.00187521	-0.363745	4.93019	17.9236	2.29953e-05	0.00125904
up	ENSSSCG00000008281	RTKN	1033	-0.306161	0.0579847	-5.28004	1.29154e-07	9.81198e-06	-0.307122	5.58051	18.8961	1.38037e-05	0.000835503
up	ENSSSCG00000004508	DYM	669.511	-0.305962	0.0546373	-5.59987	2.14515e-08	2.05483e-06	-0.308289	4.95783	16.5741	4.67868e-05	0.00230638
up	ENSSSCG00000007395	ENSSSCG00000007395	1674.52	-0.305944	0.0342918	-8.92178	4.58853e-19	2.16628e-16	-0.305105	6.27697	27.3871	1.6654e-07	1.91122e-05
up	ENSSSCG00000017953	FXR2	1195.84	-0.305666	0.0465843	-6.56157	5.32436e-11	9.14061e-09	-0.305379	5.79161	22.4615	2.14401e-06	0.000185276
up	ENSSSCG00000024163	ENSSSCG00000024163	638.325	-0.305422	0.0831394	-3.67362	0.00023914	0.00523376	-0.324679	4.89083	11.1117	0.000857859	0.0211807
up	ENSSSCG00000006283	SCYL3	472.063	-0.30526	0.0720199	-4.23856	2.24959e-05	0.000757985	-0.303754	4.45412	12.624	0.000380821	0.0115494
up	ENSSSCG00000003531	KDM1A	1893.9	-0.303657	0.0684211	-4.43807	9.07711e-06	0.000366943	-0.316231	6.45454	17.0433	3.65377e-05	0.00189343
up	ENSSSCG00000025839	SUGP2	1331.44	-0.302986	0.0890989	-3.40056	0.000672473	0.0118526	-0.377465	5.95219	14.7423	0.000123252	0.00476561
up	ENSSSCG00000003342	DVL1	3194.67	-0.300832	0.0898029	-3.34991	0.000808364	0.0137703	-0.301571	7.20782	10.2181	0.00139071	0.0304112
up	ENSSSCG00000032544	MTA1	1720.48	-0.300263	0.076512	-3.9244	8.69472e-05	0.00228047	-0.302398	6.31599	12.8841	0.000331391	0.0104022
up	ENSSSCG00000025156	BRWD3	549.116	-0.299918	0.100488	-2.98461	0.0028394	0.0364054	-0.323651	4.67243	9.22805	0.00238335	0.0437202
up	ENSSSCG00000010738	ZRANB1	807.011	-0.299846	0.0741647	-4.04298	5.27762e-05	0.00150225	-0.306517	5.22496	14.1493	0.000168864	0.0061481
up	ENSSSCG00000010625	SMC3	2799.64	-0.299531	0.0761845	-3.93166	8.43623e-05	0.00222592	-0.302762	7.01775	13.0997	0.000295336	0.00945668
up	ENSSSCG00000008201	CNNM3	817.12	-0.29922	0.0556209	-5.37963	7.4641e-08	6.16675e-06	-0.305567	5.24403	17.5237	2.83756e-05	0.00150202
up	ENSSSCG00000015011	ENSSSCG00000015011	646.166	-0.296503	0.0931346	-3.18359	0.00145459	0.021875	-0.300632	4.90592	8.99964	0.00270032	0.0480002
up	ENSSSCG00000000176	DDX23	1552.19	-0.296087	0.0646799	-4.57772	4.70065e-06	0.000210037	-0.299926	6.16774	15.6937	7.44736e-05	0.00322757
up	ENSSSCG00000028202	RANGAP1	885.077	-0.294965	0.0792225	-3.72325	0.000196675	0.00442904	-0.296604	5.35858	11.3085	0.000771538	0.0198702
up	ENSSSCG00000016494	BRAF	859.999	-0.29369	0.0915127	-3.20928	0.00133069	0.0204187	-0.309823	5.31772	10.017	0.00155104	0.0330231
up	ENSSSCG00000003775	MSH4	1096.65	-0.292983	0.0691573	-4.23646	2.27067e-05	0.000761826	-0.28941	5.66887	11.2208	0.000808871	0.0203209
up	ENSSSCG00000013930	ATP13A1	1649.48	-0.292397	0.0693759	-4.21468	2.50132e-05	0.000821236	-0.266522	6.25246	12.9339	0.000322685	0.0101958
up	ENSSSCG00000013410	SWAP70	1420.56	-0.291954	0.0597618	-4.88529	1.03276e-06	6.37948e-05	-0.293097	6.04001	16.257	5.53059e-05	0.00260975
up	ENSSSCG00000014946	CEP295	592.738	-0.288619	0.0731957	-3.94312	8.04295e-05	0.00213923	-0.30299	4.78262	12.2568	0.000463555	0.0134066
up	ENSSSCG00000006500	UBQLN4	829.656	-0.286791	0.0889348	-3.22473	0.00126092	0.0196326	-0.299668	5.26663	9.40695	0.00216164	0.0410168
up	ENSSSCG00000005838	TRAF2	928.943	-0.285772	0.0801013	-3.56764	0.000360214	0.00721465	-0.285716	5.42831	10.1599	0.00143525	0.0310146
up	ENSSSCG00000012287	TFE3	1399.81	-0.285067	0.0392397	-7.26478	3.7366e-13	8.98074e-11	-0.287601	6.01886	22.6888	1.90476e-06	0.000167631
up	ENSSSCG00000003398	UBE4B	1535.65	-0.28371	0.070169	-4.04324	5.27179e-05	0.00150225	-0.287601	6.15214	13.1833	0.000282455	0.00910929
up	ENSSSCG00000035213	ZBTB18	1558.13	-0.281838	0.0872263	-3.23112	0.00123307	0.0193357	-0.285705	6.17319	9.48123	0.00207585	0.0399887
up	ENSSSCG00000013305	CAPRIN1	4861.78	-0.281527	0.0767327	-3.66893	0.000243567	0.00529558	-0.279387	7.813	11.0436	0.000889936	0.0218224
up	ENSSSCG00000011199	TBC1D5	401.514	-0.281487	0.0904228	-3.11301	0.00185191	0.0260985	-0.305707	4.22333	9.05192	0.00262419	0.0469376
up	ENSSSCG00000003772	ZZZ3	1299.59	-0.281262	0.0635505	-4.4258	9.60869e-06	0.000381076	-0.28314	5.91171	14.2346	0.000161374	0.0059205
up	ENSSSCG00000004163	BCLAF1	3775.31	-0.280269	0.0915484	-3.06143	0.00220282	0.0299579	-0.276783	7.4467	9.23728	0.00237137	0.0436034
up	ENSSSCG00000013124	PATL1	1094.64	-0.278267	0.0663462	-4.19417	2.73874e-05	0.000891708	-0.284086	5.66472	13.2354	0.000274704	0.00893568
up	ENSSSCG00000016911	MTREX	2109.74	-0.27698	0.0500052	-5.53903	3.04157e-08	2.77287e-06	-0.281089	6.60998	18.4025	1.78825e-05	0.00101795
up	ENSSSCG00000029464	KDM5A	1070.33	-0.273359	0.0614592	-4.44781	8.67504e-06	0.000351765	-0.23935	5.63025	10.6317	0.00111164	0.0258033
up	ENSSSCG00000005011	NEMF	710.324	-0.27332	0.0489968	-5.57832	2.42851e-08	2.29303e-06	-0.276614	5.04213	16.1213	5.94121e-05	0.00274925
up	ENSSSCG00000040434	KANSL3	697.156	-0.272232	0.0671619	-4.05336	5.04868e-05	0.00146036	-0.265912	5.014	11.7159	0.000619695	0.0166783
up	ENSSSCG00000001880	SIN3A	1304.72	-0.270449	0.0794369	-3.40458	0.000662669	0.0117424	-0.282406	5.91814	10.3387	0.00130267	0.0289719
up	ENSSSCG00000013262	AMBRA1	1061.53	-0.269504	0.0727654	-3.70375	0.00021244	0.00471181	-0.278271	5.62043	11.4001	0.000734417	0.0191549
up	ENSSSCG00000013155	ENSSSCG00000013155	2906.43	-0.269227	0.0690873	-3.89691	9.74262e-05	0.00250073	-0.269818	7.07169	11.7247	0.000616749	0.0166302
up	ENSSSCG00000026753	OSBPL11	589.342	-0.268988	0.049016	-5.48775	4.07075e-08	3.61149e-06	-0.270236	4.77369	14.6362	0.000130386	0.00500103
up	ENSSSCG00000027342	BAZ1B	1173.89	-0.268523	0.0750187	-3.57942	0.000344359	0.00693916	-0.26072	5.76586	8.90992	0.00283626	0.0497995
up	ENSSSCG00000022708	ZNF638	1016.66	-0.268131	0.0782494	-3.42662	0.000611146	0.0110065	-0.26162	5.55758	9.17178	0.00245776	0.0444597
up	ENSSSCG00000004358	ASCC3	2735.4	-0.265094	0.0827	-3.20549	0.00134833	0.0205815	-0.27012	6.98432	9.25649	0.00234662	0.0433792
up	ENSSSCG00000001520	LEMD2	1168.45	-0.262971	0.085934	-3.06015	0.00221228	0.0300556	-0.243002	5.75347	9.37521	0.0021994	0.0414663
up	ENSSSCG00000006626	PI4KB	1733.05	-0.260744	0.0574004	-4.54254	5.55804e-06	0.000237773	-0.266028	6.32637	14.6125	0.000132037	0.00505087
up	ENSSSCG00000014811	INPPL1	2509.78	-0.260271	0.0630081	-4.13075	3.61576e-05	0.00111675	-0.26331	6.86019	12.6094	0.000383806	0.0115909
up	ENSSSCG00000027131	KLHDC10	2077.5	-0.25978	0.0662346	-3.92212	8.77747e-05	0.00229307	-0.261307	6.58767	11.6545	0.000640485	0.0171734
up	ENSSSCG00000007284	NCOA6	1415.11	-0.259395	0.0790209	-3.28261	0.00102851	0.0166208	-0.26381	6.03441	9.37248	0.00220267	0.0414663
up	ENSSSCG00000002505	PAPOLA	4291.56	-0.259309	0.082666	-3.13683	0.00170785	0.024433	-0.279931	7.63516	9.36076	0.0022168	0.0416231
up	ENSSSCG00000013409	SBF2	1770.81	-0.259172	0.0767615	-3.37633	0.000734596	0.0126771	-0.266029	6.35786	9.79786	0.00174715	0.0355502
up	ENSSSCG00000006553	UBAP2L	3149.79	-0.258757	0.0468378	-5.52454	3.30354e-08	2.97071e-06	-0.261768	7.18793	16.0763	6.08411e-05	0.00278839
up	ENSSSCG00000013019	MEN1	649.651	-0.258734	0.0628055	-4.1196	3.79524e-05	0.00115364	-0.261889	4.91358	11.4499	0.000714981	0.0187503
up	ENSSSCG00000000846	HCFC2	445.67	-0.258711	0.0873294	-2.96247	0.00305184	0.0384945	-0.289879	4.37215	9.18018	0.0024465	0.0444241
up	ENSSSCG00000032239	nan	589.235	-0.258679	0.0712834	-3.62888	0.000284655	0.00593509	-0.259586	4.77365	9.49321	0.00206234	0.0398173
up	ENSSSCG00000002426	ZC3H14	2057.94	-0.257084	0.0576517	-4.45926	8.22422e-06	0.000335543	-0.236756	6.57248	12.1105	0.000501393	0.0142425
up	ENSSSCG00000004717	UBR1	1072.59	-0.256442	0.0535899	-4.78527	1.70761e-06	9.4148e-05	-0.238521	5.63426	11.9083	0.000558848	0.0154762
up	ENSSSCG00000006468	HDGF	3185.38	-0.255943	0.0626155	-4.08753	4.35983e-05	0.00129221	-0.257362	7.20375	12.115	0.000500184	0.0142425
up	ENSSSCG00000026498	R3HDM2	1481.68	-0.255676	0.0419929	-6.08856	1.13928e-09	1.46215e-07	-0.260942	6.10082	17.9722	2.24151e-05	0.0012433
up	ENSSSCG00000031456	ARL5B	1705.54	-0.255331	0.0763614	-3.34373	0.000826613	0.014027	-0.259681	6.30333	9.67488	0.00186805	0.036866
up	ENSSSCG00000024794	FBXO42	1025.98	-0.254668	0.0553872	-4.59796	4.2665e-06	0.000195829	-0.258737	5.57134	13.2521	0.000272279	0.00887691
up	ENSSSCG00000012981	RELA	2458.72	-0.252818	0.0464962	-5.4374	5.40625e-08	4.61066e-06	-0.242431	6.83003	14.4186	0.000146347	0.00551011
up	ENSSSCG00000024592	ANKRD17	1959.87	-0.252017	0.0689132	-3.65703	0.000255159	0.00550236	-0.256407	6.50375	10.6991	0.00107187	0.0250015
up	ENSSSCG00000013648	TYK2	2306.28	-0.250825	0.0589684	-4.25354	2.10415e-05	0.000718727	-0.257306	6.73866	12.7168	0.000362379	0.0111552
up	ENSSSCG00000006490	SMG5	2389.2	-0.249384	0.0730018	-3.41614	0.000635164	0.0113309	-0.243475	6.78778	9.71226	0.00183043	0.0366266
up	ENSSSCG00000030637	IRGQ	800.802	-0.249238	0.0574191	-4.34068	1.42044e-05	0.00052596	-0.25626	5.21498	11.9265	0.000553403	0.0153848
up	ENSSSCG00000027779	TMEM259	3433.57	-0.248148	0.0462308	-5.36759	7.97946e-08	6.55159e-06	-0.248961	7.31197	15.0896	0.000102528	0.00413137
up	ENSSSCG00000006994	PCM1	2196.4	-0.247789	0.0527147	-4.70057	2.59435e-06	0.000130896	-0.23971	6.66767	12.4116	0.000426676	0.01255
up	ENSSSCG00000015859	SAP130	869.329	-0.244137	0.0560582	-4.35507	1.33026e-05	0.000499565	-0.241728	5.33234	11.4627	0.000710079	0.0187244
up	ENSSSCG00000032092	DDX5	14722.2	-0.242427	0.0581218	-4.17102	3.0324e-05	0.000968244	-0.23917	9.41126	10.742	0.00104729	0.0245882
up	ENSSSCG00000017773	SUPT6H	2024.98	-0.240933	0.0711684	-3.38539	0.000710768	0.0123627	-0.257712	6.55163	10.1734	0.00142481	0.0308891
up	ENSSSCG00000034725	UBE2R2	2148.44	-0.2389	0.0704816	-3.38953	0.000700113	0.0122256	-0.242029	6.63616	9.19858	0.00242203	0.0440355
up	ENSSSCG00000001958	BAZ1A	1758.76	-0.238494	0.0710022	-3.35897	0.000782342	0.0133787	-0.242109	6.34765	9.22328	0.00238957	0.0437783
up	ENSSSCG00000037597	ENSSSCG00000037597	4474.67	-0.236744	0.0622703	-3.80188	0.000143604	0.00346615	-0.237146	7.69371	10.1995	0.00140477	0.0305575
up	ENSSSCG00000003591	PUM1	2495.75	-0.236362	0.0542026	-4.36072	1.29636e-05	0.00048822	-0.24024	6.85194	12.6732	0.00037093	0.0113213
up	ENSSSCG00000006100	VIRMA	1509.75	-0.235528	0.0568553	-4.14258	3.43416e-05	0.00106814	-0.23799	6.12758	11.573	0.000669175	0.0178159
up	ENSSSCG00000010288	DNAJB12	1178.58	-0.234618	0.0623405	-3.76348	0.000167563	0.00388599	-0.235534	5.77091	9.88801	0.00166359	0.0345105
up	ENSSSCG00000013554	TRIP10	1249.47	-0.230864	0.06316	-3.65521	0.000256967	0.00553233	-0.248767	5.85453	12.3934	0.000430848	0.0126391
up	ENSSSCG00000002799	CNOT1	4680.47	-0.230034	0.0632241	-3.63839	0.000274352	0.00582128	-0.226105	7.7583	9.1745	0.0024541	0.0444496
up	ENSSSCG00000035455	FAM219A	723.789	-0.229476	0.0568943	-4.03337	5.49829e-05	0.00155303	-0.231653	5.06908	9.89008	0.00166172	0.0345105
up	ENSSSCG00000008180	EIF5B	3613.26	-0.228888	0.0469669	-4.87339	1.09699e-06	6.68255e-05	-0.230795	7.38553	12.8146	0.000343932	0.0107022
up	ENSSSCG00000009611	XPO7	1654.45	-0.223453	0.0492258	-4.53935	5.64273e-06	0.000239843	-0.227001	6.25956	12.153	0.000490085	0.0140606
up	ENSSSCG00000004110	TAB2	2288.85	-0.221359	0.0576529	-3.83951	0.000123278	0.00307475	-0.213793	6.72671	9.46181	0.00209794	0.0402255
up	ENSSSCG00000002441	PPP4R3A	2344.86	-0.21799	0.0595603	-3.65999	0.000252229	0.00545697	-0.220051	6.76255	9.02544	0.00266247	0.0475068
up	ENSSSCG00000011013	WAC	2437.86	-0.217387	0.0475959	-4.56734	4.93945e-06	0.000215732	-0.235757	6.81973	12.0676	0.000513065	0.0145166
up	ENSSSCG00000035259	PHF3	1888.75	-0.216942	0.062916	-3.44812	0.000564505	0.0103354	-0.228544	6.4512	9.08449	0.00257786	0.0462822
up	ENSSSCG00000000486	NUP107	896.188	-0.215043	0.0517457	-4.15576	3.24204e-05	0.00102002	-0.216927	5.37649	9.8786	0.00167212	0.034513
up	ENSSSCG00000004936	INTS14	599.96	-0.214649	0.0450665	-4.76295	1.90788e-06	0.000102521	-0.203686	4.79847	9.47235	0.00208592	0.0400568
up	ENSSSCG00000015861	WDR33	1455.53	-0.212827	0.0499592	-4.26002	2.04408e-05	0.000700019	-0.219472	6.07536	10.8191	0.00100459	0.0239716
up	ENSSSCG00000039952	ZFAND3	1300.47	-0.212705	0.0525327	-4.04901	5.14355e-05	0.00147597	-0.209408	5.91262	9.33371	0.00224976	0.0419128
up	ENSSSCG00000040157	AP3D1	3095.42	-0.209975	0.0565617	-3.71231	0.000205372	0.0045936	-0.215461	7.16272	9.36858	0.00220736	0.0415002
up	ENSSSCG00000024453	RAF1	2516.21	-0.206298	0.0459537	-4.48927	7.14675e-06	0.000298022	-0.208191	6.86386	10.7499	0.00104286	0.0245646
up	ENSSSCG00000037305	TMEM33	3010.4	-0.204447	0.0496255	-4.11978	3.79227e-05	0.00115364	-0.204203	7.12221	9.76873	0.00177505	0.0358635
up	ENSSSCG00000011795	IGF2BP2	2902.24	-0.203336	0.0423207	-4.80465	1.55022e-06	8.75743e-05	-0.202953	7.06933	11.1882	0.000823175	0.0205364
up	ENSSSCG00000037216	PPP4R2	3205.37	-0.201208	0.0480465	-4.18779	2.81684e-05	0.000909871	-0.206284	7.21303	9.99786	0.00156722	0.0331065
up	ENSSSCG00000011942	CD47	4024.82	-0.194523	0.0431104	-4.51222	6.41532e-06	0.000269219	-0.201976	7.54176	9.70968	0.001833	0.0366266
up	ENSSSCG00000012270	UBA1	7826.77	-0.193034	0.0373706	-5.1654	2.39929e-07	1.72371e-05	-0.191229	8.50007	9.8798	0.00167103	0.034513
up	ENSSSCG00000007280	ITCH	2824.23	-0.192101	0.0481782	-3.98729	6.68322e-05	0.00182532	-0.201595	7.03054	9.785	0.00175941	0.0356983
up	ENSSSCG00000014624	nan	2324.67	-0.188159	0.0436365	-4.31196	1.61815e-05	0.000582841	-0.193028	6.74992	9.49467	0.0020607	0.0398173
up	ENSSSCG00000008987	CCNI	4316.59	-0.185279	0.0397596	-4.65998	3.16237e-06	0.000152705	-0.187597	7.64205	9.34308	0.00223829	0.0418621
down	ENSSSCG00000027457	FBXO22	1775.6	0.165797	0.0374653	4.42535	9.62851e-06	0.000381076	0.182229	6.36153	10.0137	0.00155383	0.0330231
down	ENSSSCG00000015486	PIGC	2465.54	0.179941	0.0389404	4.62094	3.82001e-06	0.000180345	0.182942	6.83459	9.33806	0.00224443	0.0418894
down	ENSSSCG00000005596	ARPC5L	1885.63	0.180976	0.0465502	3.88777	0.000101171	0.00258681	0.191088	6.44834	8.91444	0.00282924	0.049737
down	ENSSSCG00000036855	SLC25A36	1974.48	0.187158	0.0418487	4.47226	7.73984e-06	0.000319728	0.193862	6.51507	9.33712	0.00224559	0.0418894
down	ENSSSCG00000014289	UQCRQ	1486.41	0.20399	0.0580343	3.51499	0.000439773	0.00846207	0.226535	6.10698	9.14292	0.00249682	0.0449397
down	ENSSSCG00000005174	RRAGA	1148.74	0.204171	0.0463631	4.40373	1.06406e-05	0.000416148	0.220497	5.73483	11.1072	0.000859914	0.021195
down	ENSSSCG00000030183	ENSSSCG00000030183	856.921	0.212159	0.0615719	3.44572	0.00056955	0.0103704	0.232402	5.31185	10.2787	0.00134572	0.0297447
down	ENSSSCG00000006061	ENSSSCG00000006061	1017.31	0.218617	0.0500557	4.36748	1.2569e-05	0.000478817	0.215251	5.55891	10.0121	0.00155513	0.0330231
down	ENSSSCG00000017477	CASC3	1793.58	0.218939	0.0535324	4.08983	4.31683e-05	0.00128523	0.213994	6.37572	9.8867	0.00166478	0.0345105
down	ENSSSCG00000032842	GIPC1	2176.57	0.219154	0.0576497	3.80148	0.000143836	0.00346615	0.219961	6.65435	10.2454	0.00137028	0.0300561
down	ENSSSCG00000015097	DDX6	3789.94	0.228382	0.0506393	4.50998	6.48339e-06	0.000271215	0.220268	7.45421	10.5934	0.00113493	0.0261746
down	ENSSSCG00000007791	CD2BP2	943.078	0.230818	0.0626941	3.68166	0.000231723	0.00510524	0.232993	5.44946	9.82469	0.00172185	0.0352205
down	ENSSSCG00000035442	SLC36A1	400.229	0.233711	0.0734899	3.18018	0.00147182	0.022009	0.278814	4.22017	9.434	0.00213	0.0406314
down	ENSSSCG00000017167	CYTH1	653.379	0.2352	0.0548117	4.29105	1.77832e-05	0.000626868	0.233249	4.92221	9.74527	0.00179785	0.036222
down	ENSSSCG00000040327	nan	2497.73	0.237333	0.0553567	4.28734	1.80823e-05	0.000634549	0.23455	6.85306	11.5723	0.000669417	0.0178159
down	ENSSSCG00000038554	PDCL	1070.68	0.239352	0.0613647	3.90049	9.59979e-05	0.00247368	0.237713	5.63266	9.99317	0.00157122	0.0331065
down	ENSSSCG00000029697	FAM120B	1570.34	0.240969	0.0807266	2.985	0.00283578	0.0364054	0.260062	6.18256	10.8025	0.00101364	0.0239946
down	ENSSSCG00000004063	TMEM242	474.719	0.241484	0.0590082	4.09238	4.26967e-05	0.00127694	0.242766	4.46266	9.86555	0.00168403	0.0347089
down	ENSSSCG00000002035	C14orf119	783.669	0.241839	0.0609808	3.96583	7.31405e-05	0.00196513	0.243121	5.18355	10.1595	0.0014356	0.0310146
down	ENSSSCG00000023373	ZNHIT3	646.453	0.243702	0.0470449	5.1802	2.21648e-07	1.60108e-05	0.286735	4.90846	17.9598	2.25616e-05	0.0012433
down	ENSSSCG00000033144	YTHDF3	2900.35	0.245169	0.0516976	4.74236	2.11245e-06	0.000111698	0.246882	7.06875	13.5494	0.000232363	0.00775173
down	ENSSSCG00000032332	SOCS4	1062.57	0.247403	0.0572384	4.32233	1.54389e-05	0.000563777	0.243094	5.6216	11.2328	0.000803646	0.0202606
down	ENSSSCG00000040801	nan	1036.01	0.251266	0.0464194	5.41297	6.19896e-08	5.22337e-06	0.24839	5.58518	14.2922	0.000156516	0.00583175
down	ENSSSCG00000005039	STYX	849.926	0.251555	0.0576369	4.36447	1.27433e-05	0.000481297	0.248324	5.30003	11.4219	0.000725848	0.0189659
down	ENSSSCG00000003341	TAS1R3	709.213	0.254084	0.0680729	3.73252	0.000189571	0.00429836	0.250189	5.03986	9.31468	0.00227325	0.0422954
down	ENSSSCG00000035193	MRPS23	576.203	0.256277	0.0620621	4.12936	3.63774e-05	0.00112092	0.25699	4.74112	10.7574	0.00103861	0.0245047
down	ENSSSCG00000008692	ADD1	1698.42	0.260704	0.0740246	3.52186	0.000428538	0.00833148	0.260547	6.29747	9.80457	0.00174078	0.0354709
down	ENSSSCG00000033694	MRPL41	190.848	0.261689	0.0763877	3.4258	0.000612983	0.0110245	0.361786	3.16518	11.3145	0.000769057	0.019842
down	ENSSSCG00000027100	MED31	381.191	0.262671	0.0649964	4.04132	5.31518e-05	0.00150736	0.260823	4.14747	9.71299	0.0018297	0.0366266
down	ENSSSCG00000040457	EPN2	1595.43	0.265063	0.0763534	3.47153	0.000517502	0.00963501	0.261455	6.20702	9.6018	0.00194386	0.0379384
down	ENSSSCG00000004748	NDUFAF1	581.499	0.266863	0.0704144	3.78989	0.000150713	0.003564	0.254027	4.75229	10.198	0.00140592	0.0305575
down	ENSSSCG00000023680	MEPCE	995.664	0.273649	0.0531013	5.15334	2.55892e-07	1.79928e-05	0.270383	5.52795	14.9713	0.00010916	0.00433768
down	ENSSSCG00000031530	DERL2	748.617	0.276834	0.0586886	4.717	2.39347e-06	0.000122633	0.230135	5.11339	12.1345	0.000494976	0.0141725
down	ENSSSCG00000032477	NRAS	2755.08	0.277708	0.0470991	5.89625	3.71854e-09	4.20132e-07	0.273811	6.99439	18.0938	2.10284e-05	0.00118295
down	ENSSSCG00000007770	ORAI3	681.336	0.277951	0.0594458	4.6757	2.92945e-06	0.000143957	0.278829	4.9823	13.3324	0.000260856	0.0085837
down	ENSSSCG00000037958	TOB2	2413.71	0.278919	0.0604685	4.61264	3.97593e-06	0.000185063	0.275272	6.80376	14.259	0.000159298	0.00588952
down	ENSSSCG00000009840	PRKAB1	1031.57	0.279422	0.0582757	4.79483	1.62817e-06	9.1198e-05	0.275074	5.57894	14.0537	0.000177667	0.00638756
down	ENSSSCG00000024904	SEC22A	443.941	0.279877	0.0671159	4.17006	3.04525e-05	0.000970003	0.274871	4.36604	10.9015	0.000960871	0.02321
down	ENSSSCG00000029113	OBI1	472.668	0.28062	0.0725755	3.86659	0.000110367	0.00277979	0.261135	4.45504	9.38994	0.00218179	0.0412355
down	ENSSSCG00000031981	SHISA4	715.554	0.281228	0.0787338	3.57188	0.000354422	0.00710942	0.291345	5.05342	10.3745	0.00127766	0.0286375
down	ENSSSCG00000010737	ABRAXAS2	476.749	0.281954	0.0699778	4.02919	5.59687e-05	0.00157081	0.27933	4.4687	10.7035	0.00106934	0.0249832
down	ENSSSCG00000024938	SH3BP5	300.051	0.283426	0.0741637	3.82163	0.000132573	0.00324534	0.279389	3.80418	8.98154	0.0027272	0.0482984
down	ENSSSCG00000009904	DYNLL1	4046.5	0.284275	0.0642298	4.42591	9.60364e-06	0.000381076	0.290209	7.54896	14.8247	0.000117982	0.00460245
down	ENSSSCG00000010183	COG2	655.139	0.286045	0.0525584	5.44242	5.25615e-08	4.51176e-06	0.285251	4.92573	15.8065	7.01626e-05	0.00307685
down	ENSSSCG00000012378	PDZD11	483.826	0.286192	0.0750296	3.81438	0.000136523	0.00332358	0.297889	4.49084	10.9038	0.000959665	0.02321
down	ENSSSCG00000024412	RNF139	1066.72	0.288528	0.0665276	4.33696	1.44465e-05	0.000531945	0.282156	5.62699	12.886	0.000331046	0.0104022
down	ENSSSCG00000029991	SNIP1	306.427	0.291267	0.075914	3.8368	0.000124649	0.00309722	0.29125	3.83456	9.77765	0.00176646	0.0357403
down	ENSSSCG00000030225	TRA2B	2094.86	0.29244	0.0744447	3.92828	8.55548e-05	0.00224841	0.285357	6.59913	12.1002	0.000504166	0.014293
down	ENSSSCG00000005524	DAB2IP	732.44	0.292728	0.0832801	3.51498	0.000439779	0.00846207	0.290913	5.08603	9.90359	0.00164957	0.034394
down	ENSSSCG00000005449	PTPN3	2841.29	0.29346	0.0816555	3.59388	0.00032579	0.00661538	0.297288	7.04085	10.1253	0.00146251	0.0315011
down	ENSSSCG00000024672	KLF16	1047.46	0.294001	0.0791573	3.71414	0.000203899	0.00456837	0.293298	5.601	11.2209	0.000808817	0.0203209
down	ENSSSCG00000002446	ENSSSCG00000002446	818.69	0.296331	0.0612769	4.83594	1.32519e-06	7.75122e-05	0.292472	5.24609	14.8715	0.000115088	0.00453553
down	ENSSSCG00000023357	REST	2321.33	0.296786	0.0478801	6.19853	5.69925e-10	8.01472e-08	0.291823	6.74741	20.2047	6.95834e-06	0.000468626
down	ENSSSCG00000007602	BAIAP2L1	5403.42	0.297749	0.0878566	3.38904	0.000701386	0.0122317	0.297667	7.96587	9.96916	0.00159184	0.0334333
down	ENSSSCG00000006231	CHD7	806.066	0.298227	0.0792893	3.76125	0.000169063	0.00390707	0.292811	5.22371	10.8146	0.00100702	0.0239716
down	ENSSSCG00000028592	TM2D2	1798.17	0.300696	0.10322	2.91314	0.00357811	0.0428822	0.252699	6.36739	10.8924	0.000965596	0.0232798
down	ENSSSCG00000040546	PXN	1112.96	0.301547	0.0637474	4.73035	2.24135e-06	0.000117108	0.305211	5.68855	16.1399	5.88326e-05	0.00273124
down	ENSSSCG00000028066	ENSSSCG00000028066	321.32	0.302366	0.083881	3.6047	0.000312512	0.00638499	0.300161	3.90246	9.15853	0.00247561	0.04467
down	ENSSSCG00000014538	MGAT1	1764.73	0.303773	0.088735	3.42337	0.000618489	0.0110934	0.286076	6.3505	9.90679	0.0016467	0.0343842
down	ENSSSCG00000023873	AZIN1	1404.32	0.304367	0.0782498	3.88969	0.000100374	0.0025714	0.31157	6.02412	12.73	0.000359836	0.0111247
down	ENSSSCG00000026914	PLAAT3	752.871	0.305551	0.072694	4.20325	2.63109e-05	0.0008609	0.278449	5.12456	10.7152	0.00106257	0.0248654
down	ENSSSCG00000004986	TRAPPC6B	533.181	0.30561	0.0672671	4.54323	5.53994e-06	0.000237768	0.3092	4.62974	13.9893	0.000183853	0.0065854
down	ENSSSCG00000032820	BRD1	1229.72	0.30715	0.0768145	3.99859	6.37205e-05	0.00175119	0.315257	5.83306	13.113	0.000293254	0.00943211
down	ENSSSCG00000005204	RANBP6	1009.1	0.307511	0.08199	3.75059	0.00017642	0.00403443	0.303609	5.54729	11.2537	0.000794645	0.0202273
down	ENSSSCG00000007559	MAFK	277.142	0.311497	0.0969155	3.21411	0.0013085	0.0202068	0.370803	3.69393	11.1922	0.000821406	0.020528
down	ENSSSCG00000017202	ENSSSCG00000017202	16556	0.311541	0.0854247	3.64696	0.000265358	0.00568521	0.31393	9.58113	11.2407	0.000800216	0.0202273
down	ENSSSCG00000007839	EEF2K	3068.48	0.312368	0.109142	2.86202	0.00420947	0.0484172	0.327387	7.14841	9.60534	0.00194013	0.037917
down	ENSSSCG00000027334	EIF1AD	807.331	0.314353	0.0737772	4.26083	2.03666e-05	0.000699287	0.311468	5.22605	13.4959	0.000239088	0.0079576
down	ENSSSCG00000032216	ATMIN	920.361	0.315134	0.078146	4.03263	5.51553e-05	0.00155458	0.311856	5.41473	12.555	0.000395143	0.0118833
down	ENSSSCG00000011465	PDE12	744.05	0.315699	0.0947517	3.33186	0.000862691	0.0144536	0.312595	5.10874	9.47813	0.00207936	0.0399887
down	ENSSSCG00000020744	DUSP3	1446.93	0.316452	0.0559598	5.65499	1.55852e-08	1.54903e-06	0.313229	6.06626	20.115	7.29211e-06	0.000486536
down	ENSSSCG00000004844	MTMR10	3701.94	0.317062	0.0960611	3.30063	0.000964669	0.0157432	0.316235	7.42048	9.87886	0.00167189	0.034513
down	ENSSSCG00000014250	C5orf63	280.81	0.318182	0.0795549	3.99953	6.34692e-05	0.00175119	0.334006	3.71013	11.9786	0.00053815	0.015019
down	ENSSSCG00000017033	SLU7	1297.49	0.319216	0.0802168	3.97942	6.90846e-05	0.00187521	0.316404	5.90932	12.857	0.000336213	0.0105305
down	ENSSSCG00000002458	TMEM251	397.624	0.322789	0.0774977	4.16515	3.11153e-05	0.000986363	0.331143	4.20877	12.7552	0.000355022	0.0109995
down	ENSSSCG00000000264	MFSD5	692.005	0.323744	0.0822462	3.93628	8.27546e-05	0.00218786	0.327288	5.00468	12.6143	0.000382809	0.0115852
down	ENSSSCG00000007095	POLR3F	506.566	0.325969	0.088	3.7042	0.000212063	0.00471136	0.32843	4.55616	11.0562	0.000883906	0.0217117
down	ENSSSCG00000004826	SELENOS	1380.76	0.326394	0.0861904	3.7869	0.000152538	0.00359725	0.336125	5.99983	12.9873	0.000313612	0.00995147
down	ENSSSCG00000006767	MAGI3	1882.39	0.326986	0.0972186	3.36341	0.000769872	0.0132168	0.321219	6.44561	9.85602	0.00169277	0.034839
down	ENSSSCG00000011378	CCDC71	446.764	0.327758	0.069503	4.71574	2.40833e-06	0.000122918	0.331526	4.37572	15.1459	9.95156e-05	0.00405554
down	ENSSSCG00000035611	MGAT2	818.368	0.328931	0.0553985	5.93755	2.89317e-09	3.38449e-07	0.334245	5.24622	20.9974	4.59898e-06	0.000335137
down	ENSSSCG00000020868	TMEM192	565.779	0.329282	0.0682887	4.82191	1.4219e-06	8.17221e-05	0.313297	4.71267	15.9958	6.34837e-05	0.00285477
down	ENSSSCG00000005112	WDR89	249.338	0.330457	0.086999	3.7984	0.000145631	0.00350018	0.329421	3.53945	9.82863	0.00171816	0.03521
down	ENSSSCG00000007438	NCOA5	707.251	0.334683	0.100919	3.31636	0.000911998	0.0151074	0.33209	5.03576	9.68086	0.00186197	0.036866
down	ENSSSCG00000031810	ENSSSCG00000031810	579.428	0.336303	0.0927084	3.62753	0.00028614	0.00594731	0.332252	4.74892	10.8029	0.00101339	0.0239946
down	ENSSSCG00000027686	YTHDF2	1518.62	0.336574	0.0979271	3.43699	0.000588216	0.0106516	0.330458	6.13563	10.6233	0.00111673	0.0258797
down	ENSSSCG00000037264	RAB31	1733.58	0.337913	0.0974138	3.46884	0.000522702	0.00969088	0.335118	6.3268	10.9011	0.000961083	0.02321
down	ENSSSCG00000025298	POLR1F	683.994	0.340858	0.102431	3.32768	0.000875733	0.0146166	0.339227	4.98772	9.84183	0.00170588	0.0350083
down	ENSSSCG00000010181	C1orf198	725.385	0.341276	0.0641947	5.31626	1.05919e-07	8.38408e-06	0.341888	5.07234	18.8129	1.44186e-05	0.000851174
down	ENSSSCG00000022265	C19orf25	521.753	0.34179	0.102137	3.34639	0.000818722	0.0139288	0.34376	4.59852	9.77943	0.00176475	0.0357403
down	ENSSSCG00000007817	IL4R	1349.1	0.342234	0.08173	4.18737	2.82205e-05	0.000909871	0.336294	5.96547	14.0825	0.000174967	0.00631138
down	ENSSSCG00000004757	VPS18	739.656	0.347154	0.0945969	3.66982	0.00024272	0.00528586	0.342398	5.10021	11.216	0.000810958	0.0203378
down	ENSSSCG00000038632	ADNP2	433.033	0.348437	0.0800606	4.35216	1.34802e-05	0.000504801	0.344404	4.33051	13.5597	0.000231091	0.00772727
down	ENSSSCG00000002743	IST1	2837.42	0.349123	0.0961797	3.62991	0.000283525	0.00592089	0.344609	7.03746	11.353	0.000753257	0.0195397
down	ENSSSCG00000028585	CBLL1	1028.58	0.350083	0.086123	4.06491	4.805e-05	0.00140525	0.34882	5.57492	13.7917	0.000204237	0.0071111
down	ENSSSCG00000016175	MREG	513.52	0.352376	0.083243	4.2331	2.30495e-05	0.00077137	0.351381	4.57543	13.9532	0.000187419	0.00667128
down	ENSSSCG00000039969	THAP1	262.71	0.352612	0.0778755	4.5279	5.95733e-06	0.000250796	0.354139	3.61413	13.7706	0.000206545	0.00717408
down	ENSSSCG00000006318	TADA1	359.053	0.352952	0.0856388	4.12141	3.76567e-05	0.00115228	0.403884	4.06652	15.2664	9.33622e-05	0.00384851
down	ENSSSCG00000010981	NUDT2	174.145	0.354091	0.12328	2.87226	0.00407548	0.0472842	0.399247	3.02224	10.9431	0.000939514	0.0228043
down	ENSSSCG00000033167	SLC7A6OS	547.756	0.355812	0.0683922	5.20252	1.96602e-07	1.44382e-05	0.351574	4.66814	17.7197	2.55967e-05	0.00138039
down	ENSSSCG00000013635	TIMM29	502.54	0.356154	0.0738367	4.82353	1.41037e-06	8.14132e-05	0.35554	4.54454	16.5588	4.71658e-05	0.0023171
down	ENSSSCG00000009234	ABRAXAS1	535.849	0.356682	0.110569	3.22589	0.00125584	0.0196228	0.351335	4.63606	9.20719	0.00241066	0.0439402
down	ENSSSCG00000016368	FARP2	317.526	0.35724	0.0753051	4.7439	2.09639e-06	0.000111294	0.356837	3.88581	14.2536	0.000159755	0.00588986
down	ENSSSCG00000036686	CDC42SE2	1670.88	0.357944	0.107268	3.33692	0.000847121	0.014256	0.355132	6.27366	10.352	0.00129335	0.0288603
down	ENSSSCG00000003072	ZNF283	191.503	0.361075	0.0815395	4.42822	9.5014e-06	0.000379848	0.359905	3.16177	12.185	0.000481749	0.0138769
down	ENSSSCG00000034924	JRKL	506.48	0.361449	0.0609381	5.93141	3.00347e-09	3.48271e-07	0.358066	4.55549	20.759	5.20871e-06	0.000360961
down	ENSSSCG00000021688	ZDHHC13	607.285	0.361481	0.0750846	4.81432	1.47702e-06	8.45228e-05	0.36178	4.81667	17.1908	3.38064e-05	0.00177638
down	ENSSSCG00000037197	BAG5	570.056	0.361586	0.0797751	4.53256	5.82735e-06	0.000246108	0.368326	4.72625	16.1128	5.96794e-05	0.00275274
down	ENSSSCG00000025447	MID1IP1	1369.95	0.362048	0.0791533	4.57401	4.7848e-06	0.000212249	0.364732	5.98768	17.8579	2.38025e-05	0.00129828
down	ENSSSCG00000008713	nan	682.769	0.363635	0.0631876	5.75485	8.67195e-09	9.02634e-07	0.360589	4.98495	21.3258	3.87482e-06	0.000299687
down	ENSSSCG00000036768	nan	713.237	0.364886	0.0769936	4.73917	2.14591e-06	0.000113015	0.362093	5.04773	17.059	3.62366e-05	0.00189023
down	ENSSSCG00000013722	ENSSSCG00000013722	134.879	0.366148	0.0868436	4.21617	2.48482e-05	0.000819123	0.361042	2.66247	10.4803	0.00120657	0.0273864
down	ENSSSCG00000004897	ZCCHC2	355.025	0.366902	0.0956288	3.83674	0.00012468	0.00309722	0.339333	4.04267	10.7714	0.00103078	0.02436
down	ENSSSCG00000009055	ELMOD2	253.495	0.369474	0.0655598	5.63569	1.74363e-08	1.68241e-06	0.363396	3.56267	16.8553	4.03403e-05	0.00206672
down	ENSSSCG00000022492	AMPD3	992.977	0.373604	0.0479887	7.78524	6.958e-15	2.04395e-12	0.355395	5.52291	28.5907	8.94118e-08	1.1057e-05
down	ENSSSCG00000009625	ENSSSCG00000009625	1173.97	0.377989	0.113906	3.31843	0.000905259	0.0150523	0.395745	5.76518	12.1126	0.00050081	0.0142425
down	ENSSSCG00000040087	SPRTN	202.111	0.379014	0.103106	3.67596	0.000236961	0.0052033	0.374458	3.23883	9.92529	0.00163023	0.0340899
down	ENSSSCG00000011746	SKIL	882.557	0.380021	0.115541	3.28906	0.00100522	0.0163243	0.377117	5.35429	10.0109	0.0015562	0.0330231
down	ENSSSCG00000036964	FAM83H	4755.81	0.380312	0.0914468	4.15883	3.19877e-05	0.00100918	0.375029	7.78153	14.8233	0.000118069	0.00460245
down	ENSSSCG00000001156	ZNF322	781.084	0.382481	0.0763674	5.00843	5.48764e-07	3.55594e-05	0.386552	5.17936	19.177	1.19142e-05	0.000752879
down	ENSSSCG00000036294	NUDT19	177.904	0.382667	0.0941326	4.06519	4.79936e-05	0.00140525	0.387408	3.05706	11.4856	0.000701385	0.0185292
down	ENSSSCG00000032424	NUDT16	170.551	0.383909	0.0988695	3.88298	0.000103182	0.00262806	0.389864	2.99725	10.8708	0.000976941	0.0234744
down	ENSSSCG00000022380	SH2D3A	1527.04	0.388888	0.101486	3.83195	0.000127134	0.00314716	0.386545	6.14416	13.3322	0.000260892	0.0085837
down	ENSSSCG00000035006	PIGW	396.998	0.388897	0.103701	3.75018	0.000176711	0.00403443	0.397877	4.20772	11.875	0.00056894	0.0156951
down	ENSSSCG00000010258	AIFM2	725.003	0.388932	0.117436	3.31187	0.000926746	0.0152561	0.398168	5.07242	10.5968	0.00113285	0.0261686
down	ENSSSCG00000028225	DICER1	1878.66	0.390119	0.103922	3.75396	0.000174066	0.00399474	0.385229	6.44078	14.0913	0.000174145	0.00630837
down	ENSSSCG00000009302	USP12	1184.53	0.390925	0.0815849	4.79163	1.65434e-06	9.18855e-05	0.387849	5.77797	18.8533	1.41168e-05	0.00084544
down	ENSSSCG00000018031	ZNF287	121.673	0.392455	0.0804783	4.87652	1.07972e-06	6.60776e-05	0.387627	2.51634	13.5971	0.000226531	0.00765995
down	ENSSSCG00000036643	RBSN	824.558	0.394111	0.118603	3.32294	0.000890748	0.0148454	0.389649	5.25637	10.2811	0.00134399	0.0297447
down	ENSSSCG00000036482	ZSWIM7	402.232	0.394838	0.0825147	4.78506	1.70932e-06	9.4148e-05	0.391143	4.22435	16.6361	4.52817e-05	0.00223988
down	ENSSSCG00000013427	DAZAP1	5192	0.395398	0.0844713	4.68086	2.85671e-06	0.000141966	0.364703	7.90744	14.7707	0.000121408	0.00471978
down	ENSSSCG00000015282	PPP1R15B	2043.03	0.399479	0.126441	3.1594	0.00158097	0.0231181	0.394896	6.56328	9.67457	0.00186836	0.036866
down	ENSSSCG00000007590	PMS2	351.166	0.399703	0.103497	3.86196	0.000112481	0.00282553	0.396959	4.02996	12.2584	0.000463161	0.0134066
down	ENSSSCG00000024359	FRA10AC1	226.511	0.40009	0.0739182	5.41261	6.21143e-08	5.22337e-06	0.387793	3.40093	16.8275	4.09348e-05	0.00208972
down	ENSSSCG00000004347	FBXL4	176.183	0.400486	0.0822325	4.87016	1.11506e-06	6.76148e-05	0.405355	3.04364	14.6419	0.000129989	0.00499918
down	ENSSSCG00000014598	PPFIBP2	1237.71	0.401781	0.0825964	4.8644	1.14807e-06	6.9093e-05	0.397812	5.84127	19.3873	1.06714e-05	0.000680362
down	ENSSSCG00000017713	PEX12	135.997	0.403567	0.104236	3.87168	0.000108086	0.00274241	0.399167	2.67372	10.3777	0.0012755	0.0286338
down	ENSSSCG00000018016	MAP2K4	1851.1	0.40384	0.0617102	6.54413	5.98415e-11	1.01416e-08	0.396599	6.42088	29.0624	7.0083e-08	9.05713e-06
down	ENSSSCG00000005666	DOLK	224.353	0.40767	0.0899085	4.53428	5.78011e-06	0.000244895	0.412393	3.38844	14.7105	0.000125343	0.00483347
down	ENSSSCG00000017873	CAMKK1	149.433	0.408007	0.107544	3.79388	0.000148311	0.0035421	0.404348	2.80869	10.4528	0.00122465	0.0277529
down	ENSSSCG00000003620	TRIM62	300.815	0.408136	0.125448	3.25344	0.00114017	0.0180904	0.405931	3.80814	9.26555	0.00233504	0.0432208
down	ENSSSCG00000038870	TNRC6A	866.865	0.40819	0.11209	3.64164	0.00027091	0.00577607	0.420486	5.32907	13.4518	0.000244773	0.00811452
down	ENSSSCG00000016824	RAI14	1835.93	0.409036	0.123715	3.30628	0.000945447	0.015506	0.407653	6.40964	10.5888	0.00113774	0.0261972
down	ENSSSCG00000027894	FAM76A	852.388	0.41469	0.103223	4.01741	5.88404e-05	0.00164095	0.411045	5.30424	14.2732	0.000158103	0.00586042
down	ENSSSCG00000031774	nan	792.494	0.414765	0.0748124	5.54407	2.95527e-08	2.71289e-06	0.410335	5.19932	22.7283	1.86595e-06	0.000165229
down	ENSSSCG00000009627	C8orf58	481.423	0.415329	0.0906252	4.58293	4.58511e-06	0.000206862	0.403042	4.48176	16.202	5.69343e-05	0.00266034
down	ENSSSCG00000017614	TRIM25	738.459	0.415547	0.13122	3.1668	0.00154125	0.0227895	0.41819	5.0983	9.81807	0.00172805	0.0352616
down	ENSSSCG00000011304	ZNF197	203.565	0.417443	0.126959	3.288	0.00100902	0.016366	0.417752	3.24705	9.44351	0.00211898	0.0404751
down	ENSSSCG00000002808	ZNF319	167.422	0.417551	0.118669	3.51863	0.000433787	0.00839565	0.413602	2.97045	9.51315	0.00204004	0.0396
down	ENSSSCG00000029285	ZNF75A	170.958	0.420496	0.0917765	4.58174	4.61128e-06	0.000207335	0.400648	3.00441	10.103	0.00148027	0.0317406
down	ENSSSCG00000034958	MIS12	396.035	0.420595	0.10633	3.95555	7.63602e-05	0.00204748	0.421509	4.20256	13.5743	0.000229299	0.00768525
down	ENSSSCG00000021871	FDXACB1	98.0615	0.421075	0.114616	3.67377	0.000238995	0.00523376	0.418794	2.21111	9.45974	0.0021003	0.0402255
down	ENSSSCG00000021024	ASB8	191.955	0.42131	0.0922816	4.56548	4.98345e-06	0.000216568	0.421935	3.16553	14.2217	0.000162482	0.00594098
down	ENSSSCG00000022212	SNRNP35	421.626	0.421488	0.0961939	4.38165	1.17784e-05	0.000456596	0.547096	4.29489	43.0853	5.24056e-11	1.39214e-08
down	ENSSSCG00000034711	ENSSSCG00000034711	329.574	0.423839	0.114016	3.71735	0.000201321	0.00451827	0.42084	3.93878	11.6389	0.000645851	0.0172849
down	ENSSSCG00000038017	nan	356.063	0.427216	0.101905	4.19231	2.7613e-05	0.000896844	0.423148	4.04933	14.0809	0.000175108	0.00631138
down	ENSSSCG00000017528	SNX11	593.049	0.428512	0.076007	5.6378	1.72237e-08	1.67412e-06	0.425334	4.78249	23.0046	1.61616e-06	0.000146733
down	ENSSSCG00000009472	FBXL3	1024.54	0.429382	0.0851622	5.04193	4.60856e-07	3.07679e-05	0.42055	5.56409	28.9043	7.60452e-08	9.65371e-06
down	ENSSSCG00000007801	ZNF48	296.219	0.429786	0.104117	4.12791	3.66069e-05	0.00112536	0.423814	3.78542	13.5937	0.000226942	0.00765995
down	ENSSSCG00000021457	ZBTB8A	196.338	0.43031	0.106746	4.03117	5.54995e-05	0.00156095	0.408726	3.19626	11.2932	0.000777896	0.0199981
down	ENSSSCG00000035211	GCC1	704.534	0.430718	0.0862525	4.99369	5.92352e-07	3.81966e-05	0.430353	5.03081	20.0396	7.58549e-06	0.000501446
down	ENSSSCG00000017418	NKIRAS2	521.733	0.430962	0.0973266	4.428	9.5113e-06	0.000379848	0.430759	4.59834	16.4827	4.90954e-05	0.00238737
down	ENSSSCG00000016512	ZC3HAV1	1216.45	0.431938	0.0816038	5.29311	1.20253e-07	9.35073e-06	0.408933	5.81597	19.5111	1.00017e-05	0.000640508
down	ENSSSCG00000009425	ENSSSCG00000009425	391.667	0.433134	0.10483	4.13179	3.59952e-05	0.00111433	0.434355	4.18517	15.5285	8.12697e-05	0.00345939
down	ENSSSCG00000011956	TRMT10C	178.108	0.43397	0.112381	3.8616	0.000112645	0.00282553	0.423345	3.05566	12.0531	0.000517063	0.0146009
down	ENSSSCG00000012880	CPT1A	2316.28	0.434874	0.114851	3.78641	0.000152842	0.00359725	0.422826	6.74229	13.8291	0.000200209	0.00702198
down	ENSSSCG00000025290	ZNF596	232.472	0.437009	0.0646126	6.76352	1.34681e-11	2.4727e-09	0.469005	3.44365	23.7548	1.09422e-06	0.000103951
down	ENSSSCG00000010551	BLOC1S2	68.9199	0.437917	0.145182	3.01633	0.00255854	0.0337876	0.530651	1.72696	9.5038	0.00205047	0.039696
down	ENSSSCG00000007425	SNX21	408.413	0.438828	0.118008	3.71863	0.000200308	0.00450319	0.439059	4.24666	12.283	0.000457109	0.0132737
down	ENSSSCG00000009389	TRIM13	309.533	0.438847	0.0836303	5.24746	1.54208e-07	1.15822e-05	0.434065	3.84994	17.8419	2.40041e-05	0.00130431
down	ENSSSCG00000008265	DOK1	356.627	0.438988	0.139982	3.13604	0.00171247	0.0244726	0.439157	4.05265	8.99641	0.0027051	0.0480255
down	ENSSSCG00000035133	MTMR9	512.337	0.439498	0.114832	3.82732	0.000129546	0.00319489	0.434672	4.57199	13.1006	0.000295199	0.00945668
down	ENSSSCG00000035869	nan	185.58	0.43963	0.13467	3.26451	0.00109655	0.0175276	0.438014	3.1171	8.92106	0.00281901	0.0496181
down	ENSSSCG00000039472	SLC30A1	869.758	0.439869	0.123669	3.55681	0.00037538	0.00747312	0.435042	5.33318	11.8896	0.000564484	0.0156022
down	ENSSSCG00000036160	ZNF250	590.324	0.4415	0.061901	7.13237	9.86565e-13	2.28797e-10	0.439209	4.77701	28.4046	9.84299e-08	1.18824e-05
down	ENSSSCG00000003561	ZDHHC18	6267.51	0.445574	0.0863799	5.1583	2.49199e-07	1.77106e-05	0.444533	8.17969	22.7693	1.82657e-06	0.000162746
down	ENSSSCG00000010167	ENSSSCG00000010167	95.6318	0.446086	0.126363	3.5302	0.000415252	0.00812015	0.444965	2.17611	9.29855	0.00229335	0.0426141
down	ENSSSCG00000016091	ENSSSCG00000016091	138.894	0.447577	0.102178	4.38036	1.18484e-05	0.000457967	0.451692	2.70229	15.2546	9.39473e-05	0.0038505
down	ENSSSCG00000039094	PLEC	22657.4	0.448129	0.112737	3.97498	7.03845e-05	0.00190658	0.432639	10.0317	14.0965	0.000173669	0.00630703
down	ENSSSCG00000029711	ZNF518B	664.404	0.448272	0.120855	3.70917	0.00020794	0.00464317	0.442141	4.94558	12.6621	0.000373151	0.0113649
down	ENSSSCG00000000545	KLHL42	244.27	0.456507	0.130789	3.49041	0.000482286	0.00908928	0.494208	3.50327	17.5266	2.83315e-05	0.00150202
down	ENSSSCG00000023027	ZNF329	127.816	0.457501	0.114142	4.00818	6.11887e-05	0.00169216	0.455777	2.58551	11.6938	0.000627101	0.016846
down	ENSSSCG00000003037	ENSSSCG00000003037	193.661	0.458363	0.109519	4.18524	2.84868e-05	0.000916221	0.458006	3.17794	13.6635	0.000218659	0.00745051
down	ENSSSCG00000040339	ZFHX2	128.799	0.461059	0.136269	3.38345	0.000715806	0.0124014	0.455739	2.5965	9.17541	0.00245288	0.0444496
down	ENSSSCG00000023174	USP53	2063.71	0.461915	0.0776983	5.94498	2.76484e-09	3.29266e-07	0.476724	6.57892	31.9584	1.57513e-08	2.456e-06
down	ENSSSCG00000028788	BORCS6	87.1914	0.461934	0.139226	3.31787	0.000907058	0.0150633	0.475639	2.046	9.05327	0.00262225	0.0469376
down	ENSSSCG00000032505	ING5	575.293	0.463556	0.101324	4.57501	4.76204e-06	0.000211951	0.451566	4.73628	18.8962	1.38028e-05	0.000835503
down	ENSSSCG00000033156	CMTR2	486.746	0.464948	0.0831833	5.58944	2.27797e-08	2.16637e-06	0.46051	4.49852	23.2354	1.43332e-06	0.000131284
down	ENSSSCG00000031450	MLYCD	251.959	0.465964	0.122581	3.80128	0.000143953	0.00346615	0.462959	3.55392	12.0054	0.000530478	0.0148918
down	ENSSSCG00000030438	ENSSSCG00000030438	389.367	0.466586	0.100613	4.63741	3.52801e-06	0.000168364	0.465081	4.17796	17.6419	2.66653e-05	0.00142729
down	ENSSSCG00000027121	ODC1	2691.68	0.466783	0.101971	4.57761	4.70314e-06	0.000210037	0.485115	6.9626	21.1323	4.2865e-06	0.0003186
down	ENSSSCG00000012862	OSBPL5	685.594	0.467084	0.134476	3.47336	0.000513984	0.00958301	0.46315	4.99082	11.4522	0.000714093	0.0187503
down	ENSSSCG00000012854	RASSF7	637.967	0.46759	0.0875017	5.34378	9.10258e-08	7.33702e-06	0.4656	4.88763	22.951	1.66184e-06	0.000148994
down	ENSSSCG00000010430	CSTF2T	590.698	0.468158	0.119991	3.9016	9.55609e-05	0.00246722	0.46413	4.77683	13.9407	0.000188668	0.00669912
down	ENSSSCG00000040740	ENSSSCG00000040740	367.387	0.468855	0.122878	3.8156	0.000135853	0.00331337	0.47135	4.09501	13.0187	0.000308395	0.00983095
down	ENSSSCG00000029035	ENSSSCG00000029035	386.368	0.473138	0.100187	4.72256	2.32899e-06	0.000120261	0.43532	4.15868	20.9863	4.6258e-06	0.000335137
down	ENSSSCG00000029165	DOK4	653.269	0.47398	0.140063	3.38406	0.000714234	0.0124014	0.473228	4.92168	11.0237	0.000899524	0.0219824
down	ENSSSCG00000005761	PPP1R26	538.692	0.474076	0.111548	4.24999	2.1378e-05	0.000726467	0.469726	4.64434	15.8992	6.6808e-05	0.00296199
down	ENSSSCG00000007965	ZNF200	229.314	0.475271	0.104653	4.54138	5.58864e-06	0.000238311	0.600565	3.4269	30.3658	3.57785e-08	5.08161e-06
down	ENSSSCG00000005220	PLPP6	124.744	0.479135	0.0906094	5.28792	1.23718e-07	9.56388e-06	0.494463	2.55259	18.906	1.37322e-05	0.000835503
down	ENSSSCG00000001021	ENSSSCG00000001021	1188.45	0.480914	0.127191	3.78104	0.000156175	0.00366042	0.477231	5.78264	13.7613	0.000207572	0.00718585
down	ENSSSCG00000017741	TEFM	95.758	0.482719	0.126197	3.82513	0.000130704	0.00321149	0.478633	2.17724	10.6432	0.00110475	0.0256849
down	ENSSSCG00000040833	BRF2	99.1349	0.483722	0.0964225	5.01669	5.25684e-07	3.45722e-05	0.481143	2.22613	15.589	7.87104e-05	0.00338054
down	ENSSSCG00000006755	DENND2C	118.601	0.484258	0.141955	3.41135	0.000646416	0.0115006	0.483288	2.4805	9.41184	0.00215589	0.040962
down	ENSSSCG00000026248	ENSSSCG00000026248	810.894	0.48456	0.129354	3.74598	0.000179687	0.00409532	0.480106	5.23238	13.2953	0.000266067	0.00869413
down	ENSSSCG00000040056	ENSSSCG00000040056	2214.22	0.485853	0.161533	3.00776	0.00263182	0.0344777	0.48342	6.67966	8.98383	0.00272379	0.0482976
down	ENSSSCG00000031764	VMAC	292.603	0.486411	0.10886	4.46822	7.88733e-06	0.000324806	0.48231	3.7679	16.0575	6.14485e-05	0.00280638
down	ENSSSCG00000002524	AMN	61.4729	0.48717	0.137969	3.531	0.000413989	0.00810744	0.493609	1.55473	9.99857	0.00156662	0.0331065
down	ENSSSCG00000000699	LPAR5	429.754	0.487682	0.141529	3.44582	0.000569331	0.0103704	0.487421	4.31968	11.1749	0.000829099	0.0206483
down	ENSSSCG00000037663	PKNOX1	407.724	0.487864	0.0952595	5.12143	3.03234e-07	2.10971e-05	0.354421	4.23266	12.4855	0.000410113	0.0122309
down	ENSSSCG00000025448	SERTAD3	590.527	0.489697	0.107222	4.56711	4.94491e-06	0.000215732	0.497209	4.77748	18.8495	1.41447e-05	0.00084544
down	ENSSSCG00000034373	TNRC6C	206.847	0.492343	0.114947	4.28322	1.8421e-05	0.00064081	0.475663	3.27502	11.8009	0.000592026	0.0161764
down	ENSSSCG00000025245	ARMC5	100.392	0.493542	0.133491	3.69718	0.000218004	0.00481102	0.490571	2.24518	10.3965	0.00126257	0.0283881
down	ENSSSCG00000034353	ENSSSCG00000034353	152.6	0.493934	0.130325	3.79001	0.000150641	0.003564	0.496198	2.83856	11.812	0.000588492	0.0161145
down	ENSSSCG00000038401	TRAM2	1371.24	0.500165	0.122751	4.07462	4.60891e-05	0.00135994	0.495798	5.98877	15.8469	6.86805e-05	0.00302673
down	ENSSSCG00000002344	RIOX1	520.513	0.501711	0.131852	3.8051	0.000141749	0.00344446	0.498953	4.59497	13.5787	0.000228766	0.00768525
down	ENSSSCG00000032344	KIAA1143	130.633	0.502378	0.116703	4.30474	1.67183e-05	0.000597688	0.499193	2.61714	13.6838	0.000216317	0.0074059
down	ENSSSCG00000018061	ENSSSCG00000018061	2084.66	0.505304	0.129205	3.91085	9.19702e-05	0.00238383	0.520099	6.59385	16.0989	6.01177e-05	0.00276406
down	ENSSSCG00000036801	C6orf132	1607.13	0.506084	0.0741362	6.8264	8.70692e-12	1.6926e-09	0.502465	6.21745	36.6912	1.38406e-09	2.61241e-07
down	ENSSSCG00000036886	ZNF792	225.253	0.507243	0.144952	3.49939	0.000466332	0.00886434	0.528157	3.39488	12.1799	0.000483074	0.0138872
down	ENSSSCG00000039715	FAHD1	119.613	0.516405	0.148831	3.46975	0.000520944	0.00967861	0.550137	2.49443	11.922	0.000554748	0.0153924
down	ENSSSCG00000000844	NFYB	730.781	0.516756	0.120636	4.2836	1.83895e-05	0.00064081	0.486278	5.07822	16.6632	4.46393e-05	0.00222009
down	ENSSSCG00000010012	SLC35E4	477.318	0.521995	0.122354	4.26626	1.98774e-05	0.000687851	0.522816	4.47044	16.8006	4.15202e-05	0.00211208
down	ENSSSCG00000038957	nan	50.7982	0.522894	0.152431	3.43037	0.000602753	0.0108701	0.518335	1.28813	9.4151	0.00215206	0.0409434
down	ENSSSCG00000024671	WNT9A	194.927	0.524608	0.136747	3.83634	0.000124882	0.00309722	0.521095	3.18684	12.4238	0.000423892	0.0125376
down	ENSSSCG00000022289	PCDH1	3825.34	0.525326	0.0701371	7.48999	6.88795e-14	1.93727e-11	0.541882	7.47484	30.8468	2.79224e-08	4.08721e-06
down	ENSSSCG00000004629	LYSMD2	154.527	0.527088	0.154016	3.42229	0.000620968	0.0111227	0.514988	2.85375	10.1253	0.00146248	0.0315011
down	ENSSSCG00000002739	PHLPP2	141.236	0.528591	0.119159	4.43602	9.1638e-06	0.000369318	0.523947	2.72826	14.8355	0.000117306	0.00460245
down	ENSSSCG00000033369	nan	128.231	0.528755	0.100802	5.24549	1.55865e-07	1.16406e-05	0.525618	2.59084	18.6428	1.57641e-05	0.000923002
down	ENSSSCG00000040967	NACC2	590.243	0.532211	0.125251	4.24917	2.14567e-05	0.000727272	0.526788	4.77542	16.6904	4.4003e-05	0.00219939
down	ENSSSCG00000004247	ASF1A	210.279	0.532725	0.131575	4.04884	5.14732e-05	0.00147597	0.510615	3.29265	13.3124	0.000263656	0.00865479
down	ENSSSCG00000017747	RAB11FIP4	385.358	0.533816	0.0728589	7.32671	2.3587e-13	5.86856e-11	0.566524	4.16864	34.1567	5.08485e-09	8.58143e-07
down	ENSSSCG00000004390	SESN1	124.841	0.535072	0.135654	3.94439	8.0005e-05	0.00213223	0.534209	2.55278	12.3469	0.000441714	0.0128527
down	ENSSSCG00000026699	ZNF180	74.9315	0.535803	0.16367	3.27367	0.00106159	0.0170306	0.595991	1.84349	10.1725	0.00142548	0.0308891
down	ENSSSCG00000017635	MKS1	40.7385	0.538992	0.142984	3.7696	0.000163506	0.00381414	0.539653	0.984226	11.5578	0.000674639	0.0179216
down	ENSSSCG00000008187	CRACDL	606.762	0.541451	0.0901948	6.00313	1.93553e-09	2.39119e-07	0.533663	4.81476	28.7116	8.40004e-08	1.04781e-05
down	ENSSSCG00000016020	DUSP19	51.3502	0.543624	0.139452	3.8983	9.68702e-05	0.0024913	0.54241	1.30255	11.8526	0.000575816	0.0158543
down	ENSSSCG00000032443	KIAA0895L	113.467	0.552493	0.180613	3.05898	0.00222091	0.030121	0.580271	2.42104	9.26597	0.0023345	0.0432208
down	ENSSSCG00000028168	TAF7	745.805	0.556228	0.0906794	6.13401	8.56896e-10	1.14417e-07	0.555195	5.1123	31.3065	2.20337e-08	3.32709e-06
down	ENSSSCG00000005576	ZBTB6	53.5513	0.559755	0.172955	3.23643	0.00121035	0.019002	0.568323	1.36316	9.23529	0.00237394	0.0436034
down	ENSSSCG00000036775	SLC48A1	288.238	0.560271	0.0945132	5.92797	3.06711e-09	3.52558e-07	0.560077	3.74673	26.432	2.72984e-07	3.03562e-05
down	ENSSSCG00000005975	MTSS1	1688.71	0.566022	0.117762	4.8065	1.53597e-06	8.71415e-05	0.567652	6.29	21.8456	2.95487e-06	0.000242215
down	ENSSSCG00000028466	UTP3	514.344	0.568272	0.156421	3.63295	0.000280194	0.00590049	0.572771	4.57823	13.1978	0.000280272	0.00907562
down	ENSSSCG00000017137	METRNL	428.29	0.568516	0.18275	3.11089	0.00186524	0.0262305	0.587563	4.31757	10.0111	0.00155603	0.0330231
down	ENSSSCG00000035067	nan	88.9182	0.576422	0.136235	4.23107	2.32582e-05	0.000774432	0.574631	2.0714	13.6518	0.000220034	0.00747959
down	ENSSSCG00000007475	MOCS3	398.392	0.583023	0.0957103	6.09154	1.11827e-09	1.45104e-07	0.582552	4.21105	29.7795	4.84078e-08	6.61342e-06
down	ENSSSCG00000034540	ENSSSCG00000034540	86.6639	0.587324	0.139359	4.21447	2.50366e-05	0.000821236	0.586984	2.03534	13.6681	0.000218131	0.00745021
down	ENSSSCG00000029492	nan	57.3074	0.587548	0.142625	4.11954	3.7963e-05	0.00115364	0.58678	1.45612	13.2305	0.000275437	0.00893925
down	ENSSSCG00000024411	ENSSSCG00000024411	200.416	0.588568	0.138116	4.2614	2.03155e-05	0.000699287	0.58305	3.22722	15.2592	9.37205e-05	0.0038505
down	ENSSSCG00000039337	ITPRIPL2	341.574	0.588753	0.15656	3.76055	0.00016954	0.00391126	0.585183	3.98978	13.2972	0.000265807	0.00869413
down	ENSSSCG00000024312	ID4	792.166	0.595836	0.130525	4.56492	4.99684e-06	0.000216568	0.59152	5.19868	19.8857	8.22123e-06	0.000536062
down	ENSSSCG00000037309	TIGD7	140.428	0.596714	0.109168	5.46601	4.60283e-08	4.02945e-06	0.593446	2.71968	21.6031	3.35317e-06	0.00026844
down	ENSSSCG00000018091	ND5	37386	0.599332	0.15255	3.92877	8.53816e-05	0.00224833	0.601806	10.7561	15.3547	8.91e-05	0.00370475
down	ENSSSCG00000017192	EVPL	1935.35	0.604338	0.129446	4.66866	3.03168e-06	0.000147338	0.598834	6.48521	20.9945	4.60608e-06	0.000335137
down	ENSSSCG00000039348	H1-0	1364.48	0.605841	0.202974	2.98481	0.00283751	0.0364054	0.653037	5.98698	10.4912	0.00119943	0.0273108
down	ENSSSCG00000014072	ENC1	3544.02	0.606208	0.16115	3.76176	0.00016872	0.00390597	0.609289	7.35758	14.5142	0.000139104	0.00526504
down	ENSSSCG00000006827	CYB561D1	256.624	0.609082	0.0958652	6.35352	2.10443e-10	3.16118e-08	0.606483	3.58008	30.297	3.70701e-08	5.18855e-06
down	ENSSSCG00000026006	KLF13	435.613	0.613932	0.105434	5.82293	5.78248e-09	6.31724e-07	0.618427	4.33965	29.5882	5.34284e-08	7.1629e-06
down	ENSSSCG00000025616	SENP8	34.7355	0.624025	0.172394	3.61975	0.00029489	0.00609647	0.657514	0.770821	12.2125	0.000474705	0.0137015
down	ENSSSCG00000037976	nan	48.1863	0.628499	0.148621	4.22888	2.34861e-05	0.000780057	0.631607	1.21516	14.2849	0.000157122	0.00583916
down	ENSSSCG00000006746	VANGL1	636.55	0.628815	0.119074	5.28086	1.28579e-07	9.81198e-06	0.591016	4.88272	21.3956	3.73629e-06	0.000294295
down	ENSSSCG00000021638	NEU3	149.485	0.629155	0.113951	5.52125	3.36592e-08	3.00635e-06	0.627279	2.80885	22.5513	2.04605e-06	0.000177882
down	ENSSSCG00000039549	PLEKHF2	816.137	0.631354	0.0929794	6.79026	1.11933e-11	2.11377e-09	0.628999	5.24172	39.1247	3.97591e-10	8.38741e-08
down	ENSSSCG00000003990	ENSSSCG00000003990	56.1926	0.632294	0.169486	3.73066	0.000190975	0.00432277	0.603228	1.42841	9.67631	0.00186659	0.036866
down	ENSSSCG00000034092	MBLAC1	297.248	0.633131	0.111241	5.69151	1.2592e-08	1.28041e-06	0.643094	3.79194	27.8134	1.336e-07	1.58388e-05
down	ENSSSCG00000036027	TPRN	1090.72	0.637999	0.139652	4.56848	4.91276e-06	0.000215732	0.632732	5.65624	21.8762	2.90816e-06	0.000239756
down	ENSSSCG00000000411	NAB2	328.042	0.641418	0.207432	3.09219	0.00198686	0.0276565	0.520998	3.88809	10.3692	0.00128137	0.028676
down	ENSSSCG00000010573	HPS6	571.454	0.641842	0.156238	4.10809	3.98937e-05	0.00120126	0.641352	4.72938	16.4709	4.94029e-05	0.00239421
down	ENSSSCG00000008722	SH3TC1	551.036	0.642968	0.175139	3.67118	0.000241435	0.00526655	0.561147	4.67424	9.21501	0.00240039	0.0438645
down	ENSSSCG00000036156	nan	1619.04	0.643806	0.111678	5.76487	8.1723e-09	8.64237e-07	0.639475	6.22799	31.3464	2.1586e-08	3.31268e-06
down	ENSSSCG00000032404	KLHL11	219.781	0.651918	0.161005	4.04906	5.14242e-05	0.00147597	0.469366	3.33113	9.94586	0.00161211	0.0337602
down	ENSSSCG00000032203	nan	2389.61	0.654541	0.130387	5.01997	5.16797e-07	3.41577e-05	0.647863	6.78903	24.2868	8.30079e-07	8.15581e-05
down	ENSSSCG00000037745	ENSSSCG00000037745	35.111	0.658963	0.175704	3.75042	0.000176538	0.00403443	0.663627	0.78284	12.4105	0.000426937	0.01255
down	ENSSSCG00000013432	MIDN	2051.58	0.662163	0.0949284	6.97539	3.05021e-12	6.40011e-10	0.657654	6.56977	42.1014	8.66616e-11	2.14338e-08
down	ENSSSCG00000005857	CYSRT1	109.572	0.669164	0.123651	5.41169	6.24323e-08	5.22337e-06	0.693825	2.3698	24.0495	9.389e-07	9.10035e-05
down	ENSSSCG00000032153	C19orf12	66.1674	0.672959	0.171555	3.92269	8.75647e-05	0.00229211	0.669232	1.65507	12.8425	0.000338834	0.0105763
down	ENSSSCG00000024072	P2RY11	38.6529	0.681177	0.205599	3.31314	0.000922552	0.015206	0.677504	0.90593	9.62295	0.00192161	0.0377609
down	ENSSSCG00000006799	LRIF1	374.255	0.683342	0.129728	5.26749	1.38302e-07	1.04469e-05	0.679454	4.12051	25.0811	5.49681e-07	5.79792e-05
down	ENSSSCG00000036030	INKA2	215.625	0.684352	0.139048	4.92171	8.57907e-07	5.34937e-05	0.680465	3.33144	20.8077	5.07794e-06	0.000356847
down	ENSSSCG00000010503	ZNF518A	456.118	0.685426	0.083913	8.16829	3.1278e-16	1.08806e-13	0.680004	4.40485	49.0199	2.53373e-12	8.26053e-10
down	ENSSSCG00000026741	ENSSSCG00000026741	484.199	0.691673	0.13864	4.98899	6.06952e-07	3.89481e-05	0.701694	4.49214	24.5482	7.24739e-07	7.25593e-05
down	ENSSSCG00000033340	ENSSSCG00000033340	217.788	0.693922	0.110951	6.25434	3.99196e-10	5.67417e-08	0.685945	3.34456	30.174	3.94976e-08	5.44801e-06
down	ENSSSCG00000021569	MMP25	249.151	0.696777	0.182227	3.82368	0.000131473	0.00322438	0.693923	3.53763	13.7579	0.000207941	0.00718585
down	ENSSSCG00000003644	FHL3	350.369	0.70656	0.150053	4.70874	2.49247e-06	0.000126723	0.733973	4.02832	23.278	1.40191e-06	0.000129745
down	ENSSSCG00000017360	UBTF	1409.42	0.7227	0.0966325	7.47885	7.49764e-14	2.06482e-11	0.71123	6.02731	49.1342	2.39035e-12	8.11732e-10
down	ENSSSCG00000018084	ND3	7280.15	0.726675	0.198691	3.65731	0.00025488	0.00550236	0.879229	8.41231	20.7995	5.09959e-06	0.000356847
down	ENSSSCG00000013088	LRRC10B	63.4963	0.744127	0.205291	3.62474	0.000289248	0.00599306	0.760253	1.60015	12.1234	0.000497941	0.014229
down	ENSSSCG00000018094	CYTB	31209.2	0.752603	0.164648	4.57098	4.85443e-06	0.000214618	0.761941	10.4965	21.2132	4.10921e-06	0.000310245
down	ENSSSCG00000012950	ENSSSCG00000012950	171.457	0.754196	0.164237	4.59212	4.38773e-06	0.000199317	0.753193	3.0042	19.146	1.21092e-05	0.000755243
down	ENSSSCG00000033390	ENSSSCG00000033390	120.571	0.777678	0.184383	4.21773	2.46778e-05	0.000816912	0.778239	2.5073	15.519	8.16788e-05	0.00346652
down	ENSSSCG00000024389	SIGIRR	524.886	0.780864	0.151352	5.15925	2.47937e-07	1.77106e-05	0.778362	4.60689	25.3731	4.72471e-07	5.02044e-05
down	ENSSSCG00000034049	TRIM16	691.261	0.784026	0.167807	4.67217	2.98028e-06	0.000145912	0.776334	5.00157	21.2607	4.00871e-06	0.000307513
down	ENSSSCG00000014249	MARCHF3	455.064	0.784301	0.117772	6.65948	2.74795e-11	4.9088e-09	0.81328	4.40298	48.0044	4.25267e-12	1.35566e-09
down	ENSSSCG00000021218	TDRD6	64.1885	0.788346	0.242333	3.25315	0.00114134	0.0180904	0.782558	1.61447	9.69675	0.00184594	0.036676
down	ENSSSCG00000007043	GPCPD1	402.164	0.788618	0.212668	3.70822	0.000208721	0.00465276	0.774774	4.23415	11.4893	0.000699995	0.0185266
down	ENSSSCG00000028085	ENSSSCG00000028085	31.1937	0.789196	0.188942	4.17692	2.95486e-05	0.000948066	0.789882	0.618367	15.7707	7.15031e-05	0.00310822
down	ENSSSCG00000033787	ENSSSCG00000033787	275.311	0.790395	0.200348	3.94511	7.97632e-05	0.00213008	0.831539	3.69163	15.4473	8.48369e-05	0.00357686
down	ENSSSCG00000007572	LFNG	1354.96	0.794222	0.133577	5.94581	2.75086e-09	3.29266e-07	0.794913	5.97159	35.4119	2.66849e-09	4.84551e-07
down	ENSSSCG00000022195	ZKSCAN7	24.75	0.797788	0.216732	3.68099	0.000232327	0.00511004	0.788966	0.303429	12.3501	0.000440961	0.0128527
down	ENSSSCG00000006846	HENMT1	20.7288	0.80667	0.237652	3.39434	0.00068795	0.0120931	0.808475	0.0716908	11.2413	0.000799977	0.0202273
down	ENSSSCG00000010337	MAT1A	30.7415	0.80835	0.198356	4.07525	4.59651e-05	0.00135931	0.813614	0.59724	15.1299	0.000100363	0.00407848
down	ENSSSCG00000034144	ENSSSCG00000034144	11.9629	0.820386	0.27891	2.9414	0.00326733	0.0403276	0.841167	-0.626136	9.74896	0.00179424	0.0362002
down	ENSSSCG00000040581	CISH	142.194	0.827732	0.190285	4.34996	1.36164e-05	0.00050846	0.813406	2.7338	16.8608	4.02241e-05	0.00206672
down	ENSSSCG00000006972	C8orf48	19.8328	0.832801	0.213305	3.90427	9.45109e-05	0.00244489	0.831064	0.0171761	15.0466	0.00010489	0.00420294
down	ENSSSCG00000028144	EPHX3	48.2542	0.833342	0.244919	3.40252	0.000667679	0.0117995	0.853725	1.21622	11.2507	0.000795916	0.0202273
down	ENSSSCG00000038527	ENSSSCG00000038527	23.0804	0.840063	0.247675	3.3918	0.000694358	0.0121883	0.83331	0.215981	10.9863	0.000917893	0.0223551
down	ENSSSCG00000040205	TLCD2	60.1023	0.841642	0.270287	3.11388	0.00184646	0.0260985	0.836312	1.5185	8.94624	0.00278041	0.0491194
down	ENSSSCG00000004711	nan	200.867	0.847079	0.17672	4.79335	1.6402e-06	9.14843e-05	0.848029	3.23072	21.3864	3.75433e-06	0.000294295
down	ENSSSCG00000018065	ND1	18623.5	0.852135	0.182138	4.67852	2.88957e-06	0.000143061	0.865317	9.75116	22.9562	1.65738e-06	0.000148994
down	ENSSSCG00000015200	ESAM	23.2622	0.866569	0.274775	3.15374	0.00161195	0.0234415	0.941205	0.242089	10.5746	0.00114651	0.0262727
down	ENSSSCG00000015450	ZNF786	88.2415	0.867481	0.248275	3.49403	0.000475782	0.00899767	0.808931	2.06991	8.93193	0.00280229	0.049445
down	ENSSSCG00000040187	ENSSSCG00000040187	130.941	0.871765	0.196756	4.43069	9.39342e-06	0.000377421	0.870823	2.61991	17.6948	2.59338e-05	0.00139333
down	ENSSSCG00000026931	SERTAD1	1198.96	0.873581	0.118409	7.37767	1.61088e-13	4.25885e-11	0.878821	5.79599	53.6047	2.4517e-13	9.01786e-11
down	ENSSSCG00000039514	ID3	1131.32	0.873879	0.164941	5.29815	1.16984e-07	9.20482e-06	0.889328	5.71331	29.5122	5.55654e-08	7.38042e-06
down	ENSSSCG00000033001	FZD8	27.6077	0.877502	0.20647	4.25002	2.1375e-05	0.000726467	0.870361	0.454655	15.8013	7.03526e-05	0.00307685
down	ENSSSCG00000011936	ZBED2	23.9636	0.879582	0.275285	3.19517	0.00139749	0.0212094	0.87626	0.260524	9.78766	0.00175687	0.0356972
down	ENSSSCG00000007427	ZSWIM3	94.371	0.904571	0.129982	6.95922	3.42164e-12	7.06728e-10	0.901769	2.15618	35.3686	2.72857e-09	4.89267e-07
down	ENSSSCG00000036352	RAB7B	61.0732	0.906874	0.178907	5.06896	3.99989e-07	2.71152e-05	0.888838	1.53774	22.5836	2.01197e-06	0.000175986
down	ENSSSCG00000018069	ND2	18642.3	0.917439	0.158427	5.79094	6.99945e-09	7.52241e-07	0.929259	9.75302	34.4295	4.41974e-09	7.54776e-07
down	ENSSSCG00000035669	ENSSSCG00000035669	380.014	0.918944	0.24075	3.817	0.000135083	0.00330066	0.910841	4.14191	13.9869	0.000184088	0.0065854
down	ENSSSCG00000037016	ID1	1245.05	0.924972	0.201708	4.58571	4.52447e-06	0.000204825	0.921561	5.84959	20.9004	4.83801e-06	0.00034357
down	ENSSSCG00000034858	RAP1GAP2	390.073	0.946602	0.311375	3.04007	0.00236526	0.0317425	0.971247	4.18387	9.42394	0.00214171	0.0408005
down	ENSSSCG00000012618	SOWAHD	23.8658	0.951336	0.300696	3.16378	0.00155736	0.0229763	0.949332	0.252841	9.70629	0.00183638	0.0366266
down	ENSSSCG00000037835	TRIM7	44.4878	0.952013	0.284709	3.34381	0.000826372	0.014027	0.957116	1.10644	10.5802	0.00114305	0.0262667
down	ENSSSCG00000000523	BBS10	64.6377	0.954539	0.216341	4.41219	1.02328e-05	0.000402582	0.94884	1.62582	17.3309	3.14043e-05	0.00165623
down	ENSSSCG00000029339	SPATA2L	64.5882	0.963417	0.131533	7.32453	2.39733e-13	5.86856e-11	0.970699	1.624	40.2663	2.21601e-10	5.04581e-08
down	ENSSSCG00000011306	ZNF502	46.5653	0.985035	0.206446	4.77138	1.82965e-06	9.95312e-05	0.947125	1.13891	27.7066	1.41179e-07	1.63324e-05
down	ENSSSCG00000003038	GRIK5	10.7799	1.0041	0.288255	3.48337	0.000495144	0.00927097	0.989443	-0.760993	13.4434	0.00024587	0.00812674
down	ENSSSCG00000032181	ENSSSCG00000032181	12.2232	1.00661	0.340598	2.95542	0.00312244	0.0392295	1.00143	-0.600255	9.39061	0.00218099	0.0412355
down	ENSSSCG00000011195	GALNT15	239.42	1.01006	0.278073	3.63237	0.00028083	0.00590049	1.01989	3.48576	12.6756	0.000370461	0.0113213
down	ENSSSCG00000006059	NCALD	48.1327	1.03048	0.29533	3.48924	0.000484402	0.00910855	0.95511	1.20581	9.54231	0.00200789	0.0391347
down	ENSSSCG00000018092	ND6	1333.81	1.03953	0.168045	6.18599	6.17126e-10	8.4977e-08	1.09696	5.95895	42.7117	6.34327e-11	1.6249e-08
down	ENSSSCG00000035388	C16orf46	10.2106	1.06795	0.345059	3.09498	0.00196829	0.027498	1.07761	-0.817567	10.0614	0.00151405	0.0324165
down	ENSSSCG00000034500	MSX2	29.8743	1.14589	0.314295	3.6459	0.000266462	0.00569961	1.13954	0.559218	12.6312	0.000379371	0.0115298
down	ENSSSCG00000040906	nan	19.9085	1.18567	0.290002	4.08849	4.34199e-05	0.00128982	1.1729	0.0125973	16.0032	6.32351e-05	0.00285254
down	ENSSSCG00000021232	SYNC	101.102	1.19107	0.241874	4.92435	8.46403e-07	5.30265e-05	1.16199	2.24822	21.0518	4.47038e-06	0.00032886
down	ENSSSCG00000011386	MST1	18.0488	1.19597	0.334531	3.57508	0.000350125	0.0070339	1.18612	-0.114931	12.5314	0.000400177	0.0120095
down	ENSSSCG00000009977	RASL10A	6.90936	1.23796	0.428657	2.88799	0.00387706	0.0455159	1.22568	-1.29155	9.52271	0.00202944	0.0394476
down	ENSSSCG00000009377	THSD1	354.1	1.24201	0.301076	4.12524	3.70349e-05	0.00113588	1.25282	4.04639	16.3409	5.29099e-05	0.00254695
down	ENSSSCG00000037705	SLC6A5	8.61303	1.29074	0.370397	3.48475	0.000492598	0.00924951	1.274	-1.01448	13.7231	0.000211833	0.00728715
down	ENSSSCG00000035189	ENSSSCG00000035189	99.0552	1.32497	0.372015	3.56161	0.000368584	0.00737111	1.3197	2.22325	11.7927	0.000594649	0.0161868
down	ENSSSCG00000006729	TENT5C	208.118	1.37301	0.293617	4.67618	2.92262e-06	0.000143957	1.37204	3.28068	20.5608	5.77674e-06	0.000394606
down	ENSSSCG00000024108	SLC43A2	169.113	1.39171	0.400628	3.47382	0.000513102	0.00958007	1.35111	2.97628	10.6179	0.00111995	0.0259125
down	ENSSSCG00000020884	GPR179	9.03846	1.53036	0.424638	3.60391	0.000313467	0.00639462	1.50061	-0.970802	13.8209	0.000201085	0.00703553
down	ENSSSCG00000028969	SLC26A4	6.51271	1.5621	0.505339	3.0912	0.00199351	0.0276808	1.5218	-1.35999	10.2595	0.00135984	0.0300107
down	ENSSSCG00000016976	ZNF366	88.2764	1.5952	0.438895	3.63457	0.000278442	0.00588917	1.57469	2.02536	12.8408	0.000339151	0.0105763
down	ENSSSCG00000033979	KLHL34	5.90351	1.60321	0.445589	3.59797	0.000320711	0.00653232	1.56325	-1.45174	15.4376	8.52762e-05	0.00357686
down	ENSSSCG00000038489	BHLHA15	17.3301	1.61106	0.495558	3.25101	0.00114997	0.0182053	1.59611	-0.169358	10.256	0.00136244	0.0300219
down	ENSSSCG00000010210	SLC16A9	73.9288	1.62126	0.337574	4.80268	1.56558e-06	8.80657e-05	1.64208	1.82855	20.7655	5.19104e-06	0.000360961
down	ENSSSCG00000039883	ENSSSCG00000039883	5.77682	1.65573	0.506167	3.27111	0.00107125	0.0171646	1.69097	-1.41856	10.8735	0.000975492	0.0234744
down	ENSSSCG00000007836	SCNN1G	43.2473	1.74219	0.55228	3.15454	0.00160749	0.0234024	1.73538	1.05614	9.20938	0.00240778	0.0439402
down	ENSSSCG00000010369	ENSSSCG00000010369	8.86715	1.77512	0.537796	3.30073	0.000964329	0.0157432	1.75502	-1.00184	11.2693	0.000788002	0.0201495
down	ENSSSCG00000036867	C11orf71	3.30658	1.84084	0.534556	3.44368	0.000573846	0.0104342	1.85774	-1.99874	19.151	1.20777e-05	0.000755243
down	ENSSSCG00000020720	IRAG1	4.69573	1.88432	0.521078	3.61619	0.000298968	0.00614629	1.86698	-1.65957	16.5354	4.77503e-05	0.00233781

## Sheet: ileum_low_response
direction	gene_id	gene_name	deseq2_basemean	deseq2_log2FoldChange	deseq2_lfcSE	deseq2_stat	deseq2_pvalue	deseq2_padj	edger_logFC	edger_logCPM	edger_LR	edger_PValue	edger_FDR
down	ENSSSCG00000000020	PHF21B	13.3912	1.50508	0.49171	3.0609	0.00220672	0.0164696	1.46963	-0.705037	10.14	0.00145089	0.0162747
up	ENSSSCG00000000111	BAIAP2L2	536.521	-2.44248	0.625604	-3.9042	9.45371e-05	0.00149863	-2.47867	4.42537	13.6212	0.000223643	0.00429858
up	ENSSSCG00000000130	CYTH4	146.627	-4.10896	0.901025	-4.56032	5.10757e-06	0.000138111	-4.13887	2.56399	15.6288	7.70715e-05	0.00192705
up	ENSSSCG00000000137	NCF4	35.5403	-1.61504	0.502855	-3.21173	0.00131937	0.0109968	-1.63387	0.55892	9.26076	0.00234115	0.0228251
up	ENSSSCG00000000148	ENSSSCG00000000148	257.778	-2.03339	0.471431	-4.31324	1.60882e-05	0.000353119	-1.9189	3.31913	14.7868	0.000120374	0.00273403
down	ENSSSCG00000000167	RIC8B	492.696	0.834408	0.216455	3.85487	0.000115789	0.00175632	0.913697	4.29563	13.5343	0.00023424	0.00444387
up	ENSSSCG00000000189	LMBR1L	570.292	-0.907752	0.304512	-2.981	0.00287308	0.0202194	-0.915014	4.49989	8.02801	0.00460593	0.0366711
down	ENSSSCG00000000203	KCNH3	52.2189	2.51852	0.871033	2.89142	0.0038351	0.025053	2.50039	1.08724	7.33066	0.00677883	0.0479799
down	ENSSSCG00000000204	PRPF40B	204.834	0.96428	0.169166	5.70019	1.19676e-08	8.16875e-07	0.956045	3.02815	12.7175	0.000362246	0.00608333
down	ENSSSCG00000000209	NCKAP5L	186.34	2.40445	0.468496	5.13227	2.86269e-07	1.27785e-05	2.36676	2.88128	22.7194	1.87468e-06	0.000112854
up	ENSSSCG00000000223	BIN2	14.9992	-2.31574	0.757964	-3.05521	0.00224906	0.0167146	-2.33317	-0.592921	9.893	0.00165909	0.0180696
up	ENSSSCG00000000252	KRT8	90915.4	-0.804339	0.254306	-3.16288	0.00156215	0.0125159	-0.829203	11.8137	9.78874	0.00175583	0.0188013
up	ENSSSCG00000000260	SOAT2	359.073	-4.42327	0.702106	-6.3	2.97639e-10	3.63921e-08	-4.43621	3.84251	28.9586	7.39406e-08	8.25595e-06
up	ENSSSCG00000000272	SP1	1572.64	-0.769315	0.182781	-4.20893	2.56579e-05	0.000522864	-0.779345	5.95719	14.373	0.000149939	0.00321595
up	ENSSSCG00000000273	ENSSSCG00000000273	12299.8	-2.13998	0.519541	-4.11899	3.80532e-05	0.000711525	-2.17614	8.93943	15.9737	6.42291e-05	0.00168365
down	ENSSSCG00000000275	ENSSSCG00000000275	32.5146	3.41162	0.586701	5.81492	6.06617e-09	4.81901e-07	3.23349	0.457193	23.0098	1.61178e-06	9.9896e-05
up	ENSSSCG00000000288	ENSSSCG00000000288	19839.3	-0.786649	0.274227	-2.86861	0.00412278	0.0263664	-0.804847	9.61309	8.75609	0.0030857	0.027878
up	ENSSSCG00000000290	ENSSSCG00000000290	4655.67	-0.577221	0.163356	-3.53351	0.000410076	0.00455657	-0.588666	7.52376	8.69868	0.0031844	0.0284332
down	ENSSSCG00000000363	ENSSSCG00000000363	523.239	1.61661	0.390288	4.14209	3.44149e-05	0.000659408	1.60274	4.36761	16.2568	5.53115e-05	0.0014927
down	ENSSSCG00000000376	ENSSSCG00000000376	153.442	2.07152	0.399731	5.18229	2.19173e-07	1.01574e-05	2.03706	2.60946	21.5288	3.48562e-06	0.000184725
down	ENSSSCG00000000399	ENSSSCG00000000399	407.592	1.30152	0.437469	2.97512	0.00292878	0.0204916	1.28781	4.00842	8.46464	0.00362116	0.0309566
down	ENSSSCG00000000411	NAB2	274.832	1.29667	0.247678	5.23529	1.64723e-07	8.09851e-06	1.3049	3.45017	19.2595	1.141e-05	0.000454621
down	ENSSSCG00000000435	ENSSSCG00000000435	7.52383	3.57087	1.02684	3.47751	0.000506087	0.0053026	3.42697	-1.40266	19.1089	1.23468e-05	0.000486782
up	ENSSSCG00000000475	IRAK3	219.505	-1.3958	0.434224	-3.21447	0.00130686	0.0109444	-1.42609	3.13395	9.47266	0.00208557	0.0209805
down	ENSSSCG00000000478	GRIP1	83.0789	2.13114	0.429991	4.95623	7.18747e-07	2.71881e-05	2.03835	1.71526	18.8366	1.42407e-05	0.000536852
down	ENSSSCG00000000517	CAPS2	8.70609	2.31707	0.783298	2.9581	0.00309543	0.0213148	2.59752	-1.12884	16.6184	4.57047e-05	0.00131858
up	ENSSSCG00000000519	GLIPR1	1471.42	-1.40403	0.435997	-3.22027	0.0012807	0.0108156	-1.36018	5.87142	8.73171	0.00312724	0.0281317
down	ENSSSCG00000000531	BICD1	42.6677	2.47166	0.59204	4.17483	2.9821e-05	0.000588098	2.83448	1.01265	16.8567	4.03102e-05	0.0011816
down	ENSSSCG00000000553	TM7SF3	774.814	0.82242	0.218353	3.76648	0.000165566	0.00229815	0.809618	4.93515	11.1697	0.000831461	0.010895
up	ENSSSCG00000000563	IRAG2	121.213	-2.32171	0.698025	-3.32612	0.00088065	0.00810394	-2.34834	2.3101	9.32789	0.00225692	0.0222609
up	ENSSSCG00000000600	EPS8	8479.57	-1.31012	0.292822	-4.47413	7.67225e-06	0.000192298	-1.28758	8.38295	18.8747	1.39594e-05	0.000530347
up	ENSSSCG00000000623	BCL2L14	773.353	-1.52635	0.440244	-3.46707	0.000526174	0.00545666	-1.5573	4.94504	11.9844	0.000536483	0.00799447
up	ENSSSCG00000000657	ENSSSCG00000000657	1148.24	-1.49396	0.488349	-3.05921	0.00221921	0.0165365	-1.52272	5.51276	9.41093	0.00215696	0.0214992
up	ENSSSCG00000000668	APOBEC1	2163.73	-1.07327	0.263418	-4.0744	4.61329e-05	0.000824238	-1.09644	6.42055	17.1774	3.40457e-05	0.0010506
up	ENSSSCG00000000685	TPI1	13884	-0.836453	0.246556	-3.39255	0.000692446	0.006785	-0.85738	9.10236	11.0308	0.000896092	0.0114074
up	ENSSSCG00000000694	GAPDH	66690.6	-0.647548	0.174331	-3.71448	0.000203619	0.00268089	-0.677389	11.3662	10.4442	0.00123034	0.0144009
up	ENSSSCG00000000699	LPAR5	588.347	-1.58339	0.221809	-7.13855	9.43188e-13	2.24782e-10	-1.60762	4.54869	36.9389	1.21892e-09	2.78579e-07
up	ENSSSCG00000000706	LTBR	2276.59	-0.754634	0.171849	-4.39125	1.127e-05	0.000265439	-0.728597	6.48891	12.5302	0.000400433	0.0065297
up	ENSSSCG00000000707	SCNN1A	1338.47	-2.95095	1.07108	-2.75512	0.0058671	0.0343355	-3.00751	5.76371	9.45422	0.00210664	0.0211198
up	ENSSSCG00000000708	TNFRSF1A	3773.45	-1.70397	0.241093	-7.0677	1.57522e-12	3.57244e-10	-1.70331	7.21914	44.9889	1.98152e-11	7.06921e-09
down	ENSSSCG00000000728	PARP11	47.4317	1.9532	0.365346	5.34617	8.98335e-08	4.78465e-06	1.87494	0.961786	17.3679	3.07987e-05	0.000966723
down	ENSSSCG00000000735	TSPAN9	184.586	1.07589	0.30635	3.51195	0.000444834	0.00482897	1.13577	2.88274	11.2109	0.000813198	0.0107256
down	ENSSSCG00000000737	TULP3	453.687	1.22919	0.189653	6.48126	9.09571e-11	1.30505e-08	1.16939	4.15677	22.7033	1.89047e-06	0.000113328
down	ENSSSCG00000000754	RAD52	165.27	0.763298	0.255502	2.98745	0.00281318	0.0198975	0.972065	2.77596	7.24502	0.00710979	0.0496395
up	ENSSSCG00000000767	ENSSSCG00000000767	7707.54	-0.725371	0.205514	-3.52955	0.000416273	0.0045764	-0.631485	8.23377	8.99336	0.00270963	0.0252928
up	ENSSSCG00000000801	TMEM117	539.771	-2.54378	0.724604	-3.51058	0.000447128	0.00483993	-2.47592	4.40358	9.82985	0.00171702	0.0185486
down	ENSSSCG00000000839	ALDH1L2	56.9212	1.64075	0.520157	3.15433	0.00160865	0.0128081	1.61827	1.22631	8.34771	0.00386173	0.0325941
up	ENSSSCG00000000843	TXNRD1	8064.99	-1.07914	0.233126	-4.62899	3.67461e-06	0.000106096	-1.09885	8.31739	20.3852	6.33162e-06	0.000289414
up	ENSSSCG00000000844	NFYB	1116.67	-0.876181	0.215715	-4.06176	4.87036e-05	0.000862496	-0.851633	5.45691	13.8943	0.000193387	0.00382253
down	ENSSSCG00000000848	GLT8D2	5.34812	2.72925	0.985368	2.76977	0.00560954	0.0332108	2.62906	-1.758	12.7418	0.000357583	0.00601883
up	ENSSSCG00000000906	TMCC3	2372.55	-2.49865	0.280498	-8.90791	5.20023e-19	5.62465e-16	-2.60852	6.59907	68.0576	1.58787e-16	3.84652e-13
down	ENSSSCG00000000925	C12orf29	295.491	0.976673	0.259477	3.76401	0.000167212	0.00231166	0.961368	3.55109	10.0382	0.00153323	0.0169385
down	ENSSSCG00000000926	CEP290	507.095	1.08281	0.226823	4.77381	1.80773e-06	5.84332e-05	1.07763	4.32681	16.9633	3.81088e-05	0.00113527
down	ENSSSCG00000000941	METTL25	122.293	1.13858	0.351227	3.24172	0.00118809	0.0101802	1.1579	2.30699	8.00192	0.00467277	0.0369852
down	ENSSSCG00000000952	ZDHHC17	572.461	0.755338	0.215725	3.5014	0.00046282	0.00494891	0.738258	4.49967	8.75178	0.003093	0.0279095
up	ENSSSCG00000000958	DYRK2	3818.42	-0.78228	0.189789	-4.12185	3.75849e-05	0.000707471	-0.697672	7.23847	7.97707	0.00473735	0.0372945
down	ENSSSCG00000000975	PANX2	159.468	1.25525	0.4072	3.08265	0.00205168	0.015485	1.24165	2.66907	8.02461	0.00461458	0.0367034
down	ENSSSCG00000001010	WRNIP1	2098.83	0.578677	0.182182	3.17636	0.00149137	0.0120865	0.560928	6.3701	7.73977	0.00540177	0.0410025
up	ENSSSCG00000001011	SERPINB1	11295.5	-1.81382	0.487076	-3.72389	0.000196175	0.00260474	-1.85495	8.81654	13.6	0.000226187	0.0043361
up	ENSSSCG00000001048	ADTRP	6.94845	-5.66008	1.48148	-3.82056	0.000133151	0.00195443	-5.38246	-1.5474	18.7008	1.52917e-05	0.000570593
down	ENSSSCG00000001089	GPLD1	10.4628	2.60701	0.976914	2.66862	0.00761642	0.0413972	2.57303	-0.91297	7.27936	0.00697512	0.0489799
down	ENSSSCG00000001201	ZKSCAN8	110.331	1.41745	0.39783	3.56295	0.000366706	0.00417849	1.43427	2.1597	10.4915	0.00119925	0.0141463
down	ENSSSCG00000001204	ZKSCAN4	17.6942	2.29145	0.739595	3.09825	0.00194667	0.0148519	2.24266	-0.345639	9.61869	0.00192607	0.0199806
down	ENSSSCG00000001207	PGBD1	27.6859	1.22521	0.407918	3.00357	0.00266828	0.0190655	1.4731	0.31846	9.51271	0.00204053	0.0207341
up	ENSSSCG00000001233	TRIM26	1192.92	-0.880986	0.27795	-3.16959	0.00152654	0.0123168	-0.907486	5.56552	9.86755	0.00168219	0.0182262
up	ENSSSCG00000001234	TRIM10	69.1155	-3.17439	0.828884	-3.82971	0.000128293	0.00190288	-2.92207	1.32937	11.212	0.000812708	0.0107256
up	ENSSSCG00000001235	TRIM15	18.1404	-2.96637	0.918344	-3.23013	0.00123735	0.0105238	-3.28429	-0.288515	14.6995	0.000126079	0.00282847
up	ENSSSCG00000001236	TRIM40	332.117	-6.16902	0.68531	-9.0018	2.22038e-19	3.12207e-16	-5.87565	3.64228	43.523	4.19002e-11	1.36194e-08
up	ENSSSCG00000001252	UBD	9.33761	-1.89821	0.693485	-2.73721	0.00619633	0.0354755	-1.89011	-1.19881	9.38411	0.00218875	0.0217344
down	ENSSSCG00000001383	nan	211.697	0.98895	0.296103	3.33989	0.00083812	0.00779935	0.973963	3.07235	8.23082	0.00411849	0.0340346
up	ENSSSCG00000001404	TNF	253.547	-2.39196	0.514369	-4.65027	3.31503e-06	9.7516e-05	-2.41168	3.3362	19.3407	1.09349e-05	0.000439407
down	ENSSSCG00000001420	EHMT2	1283.58	1.40207	0.245323	5.71521	1.09571e-08	7.74211e-07	1.3902	5.65987	30.3581	3.59202e-08	4.45479e-06
down	ENSSSCG00000001421	ZBTB12	173.285	1.52684	0.353721	4.31651	1.58518e-05	0.000349909	1.51189	2.78628	14.7019	0.000125922	0.00282847
up	ENSSSCG00000001422	C2	532.746	-2.17808	0.244433	-8.91077	5.0681e-19	5.62465e-16	-2.1945	4.40248	61.4162	4.61991e-15	6.14321e-12
up	ENSSSCG00000001447	ENSSSCG00000001447	10.5211	-5.27071	1.31759	-4.00028	6.32688e-05	0.00107702	-4.50598	-1.31264	14.9867	0.000108271	0.00249791
down	ENSSSCG00000001511	PHF1	342.073	0.716268	0.130992	5.46802	4.55093e-08	2.60315e-06	0.693715	3.76056	9.11064	0.00254127	0.0241371
down	ENSSSCG00000001513	SYNGAP1	24.5912	2.20136	0.54942	4.0067	6.15732e-05	0.00105326	2.16983	0.0827464	14.3729	0.000149947	0.00321595
up	ENSSSCG00000001516	ENSSSCG00000001516	1772.85	-0.76071	0.181324	-4.19531	2.72498e-05	0.000549726	-0.739973	6.1274	12.658	0.00037396	0.00623707
down	ENSSSCG00000001536	SCUBE3	39.0949	1.65835	0.440577	3.76404	0.000167188	0.00231166	1.65425	0.7083	11.717	0.000619303	0.00887223
up	ENSSSCG00000001560	BNIP5	1182.22	-2.69755	0.760507	-3.54704	0.000389585	0.00438587	-2.75345	5.56675	10.9508	0.000935607	0.0117368
up	ENSSSCG00000001564	SRSF3	6893.09	-0.685359	0.208294	-3.29034	0.00100065	0.00890986	-0.703999	8.08833	10.249	0.00136756	0.0156521
up	ENSSSCG00000001565	CDKN1A	851.945	-0.973447	0.24032	-4.05063	5.10809e-05	0.000898934	-0.99945	5.07925	14.4553	0.000143525	0.00311938
up	ENSSSCG00000001566	RAB44	6.54332	-3.07158	0.931227	-3.29843	0.000972284	0.00873007	-3.02759	-1.60242	17.5178	2.84631e-05	0.000909018
up	ENSSSCG00000001572	FGD2	160.709	-4.21445	0.754094	-5.58876	2.28699e-08	1.41041e-06	-4.24446	2.69823	23.4127	1.30711e-06	8.5574e-05
up	ENSSSCG00000001573	PIM1	3207.3	-1.62017	0.264534	-6.12463	9.08949e-10	9.68237e-08	-1.64439	6.9932	35.3535	2.74979e-09	5.29227e-07
up	ENSSSCG00000001636	GUCA1A	12.2673	-2.77493	0.755729	-3.67186	0.000240793	0.00302033	-2.76583	-0.856387	15.0046	0.000107247	0.00249
down	ENSSSCG00000001653	PEX6	840.974	0.802259	0.162451	4.93847	7.87397e-07	2.9192e-05	0.781553	5.0531	13.6366	0.000221824	0.00426925
down	ENSSSCG00000001660	PTK7	2053.15	1.19858	0.226266	5.29725	1.17563e-07	6.03303e-06	1.17991	6.33625	25.7912	3.80426e-07	3.21647e-05
down	ENSSSCG00000001667	ZNF318	615.983	1.22256	0.347656	3.5166	0.000437119	0.00476091	1.20779	4.60256	11.8327	0.000581997	0.00844531
down	ENSSSCG00000001680	ABCC10	868.505	0.983753	0.27427	3.58681	0.000334752	0.00389971	1.04092	5.1186	12.1814	0.000482675	0.00742386
up	ENSSSCG00000001691	RSPH9	11.1243	-2.00198	0.73117	-2.73804	0.00618056	0.0354495	-1.9977	-0.987088	8.5655	0.00342594	0.0297598
up	ENSSSCG00000001695	VEGFA	2059.07	-1.07796	0.238309	-4.52336	6.08645e-06	0.000158191	-1.09892	6.34997	19.6293	9.40156e-06	0.000388465
up	ENSSSCG00000001703	NFKBIE	2783.74	-1.1871	0.228109	-5.20411	1.94929e-07	9.25976e-06	-1.21028	6.78631	24.8158	6.30781e-07	4.78053e-05
down	ENSSSCG00000001715	ENPP5	451.723	1.86251	0.299211	6.22474	4.82345e-10	5.55922e-08	1.838	4.15859	31.263	2.25334e-08	3.1692e-06
down	ENSSSCG00000001716	RCAN2	1139.59	1.18689	0.349471	3.39624	0.00068318	0.00672089	1.16824	5.48953	11.2416	0.000799852	0.0106165
down	ENSSSCG00000001718	CYP39A1	398.866	0.73038	0.252031	2.89798	0.00375573	0.0246773	0.72066	3.9687	8.08436	0.00446489	0.0359483
up	ENSSSCG00000001726	ADGRF1	48.3928	-1.93823	0.590846	-3.28042	0.00103651	0.00915474	-1.96086	0.988418	9.72356	0.00181921	0.0192684
up	ENSSSCG00000001750	PAQR8	1284.13	-1.52982	0.304935	-5.01687	5.25205e-07	2.10997e-05	-1.55818	5.67393	24.7301	6.59451e-07	4.89634e-05
down	ENSSSCG00000001765	ADAMTS7	687.167	1.35819	0.285119	4.7636	1.9017e-06	6.09108e-05	1.3395	4.76013	20.4829	6.01674e-06	0.000277624
up	ENSSSCG00000001788	STARD5	456.351	-1.63742	0.37382	-4.38023	1.18552e-05	0.000276132	-1.66681	4.18423	18.0717	2.12738e-05	0.000728741
down	ENSSSCG00000001819	MAN2A2	1647.22	1.29065	0.269475	4.78952	1.67179e-06	5.49231e-05	1.28323	6.02024	23.0542	1.57502e-06	9.8452e-05
down	ENSSSCG00000001826	CFAP100	27.7042	2.20785	0.504888	4.37295	1.22576e-05	0.000283478	2.2045	0.234061	17.7497	2.51961e-05	0.000830053
down	ENSSSCG00000001836	RLBP1	81.2887	3.32172	0.911075	3.64593	0.000266425	0.00326324	3.29086	1.72855	10.7266	0.00105604	0.0129369
down	ENSSSCG00000001847	MESP1	35.3053	2.45231	0.665013	3.68761	0.000226374	0.00290159	2.43041	0.555837	12.0982	0.000504711	0.00767402
down	ENSSSCG00000001848	MESP2	23.7543	2.8226	0.561918	5.02316	5.08288e-07	2.05966e-05	2.78107	0.0281915	22.7831	1.81355e-06	0.000110592
up	ENSSSCG00000001849	ANPEP	501.37	-3.78464	0.692753	-5.46319	4.67662e-08	2.64088e-06	-3.81036	4.32693	23.1919	1.46613e-06	9.40574e-05
up	ENSSSCG00000001875	SNX33	2590.37	-0.973649	0.313385	-3.10687	0.00189077	0.0145518	-0.88583	6.66516	8.05533	0.004537	0.0363159
up	ENSSSCG00000001905	ARID3B	70.1766	-1.18795	0.302912	-3.92177	8.79009e-05	0.00141416	-1.21253	1.50832	10.09	0.00149075	0.0165693
up	ENSSSCG00000001906	CYP1A1	4280.99	-2.94473	0.680655	-4.32632	1.51622e-05	0.000337294	-2.93593	7.40521	15.2923	9.20933e-05	0.00221554
down	ENSSSCG00000001921	NEO1	1495.06	0.733106	0.23488	3.12119	0.00180122	0.0140083	0.732697	5.88168	9.52785	0.00202377	0.0206289
down	ENSSSCG00000001942	PAX9	750.266	2.19985	0.660335	3.33142	0.000864039	0.00797719	2.16657	4.88711	9.50277	0.00205162	0.0207785
down	ENSSSCG00000001944	NKX2-8	6.60582	3.91371	1.10251	3.54981	0.000385502	0.0043577	3.70843	-1.51442	21.3085	3.90996e-06	0.000199272
up	ENSSSCG00000001951	nan	3521.42	-0.757566	0.192717	-3.93098	8.45988e-05	0.00137519	-0.779698	7.12243	13.2848	0.000267565	0.00493527
up	ENSSSCG00000001952	NFKBIA	6733.89	-1.24546	0.248648	-5.00893	5.47334e-07	2.17403e-05	-1.26912	8.06121	23.3538	1.34778e-06	8.76179e-05
up	ENSSSCG00000001958	BAZ1A	5574.04	-0.920298	0.186174	-4.94321	7.68469e-07	2.87379e-05	-0.941452	7.78499	19.7631	8.76606e-06	0.000369508
up	ENSSSCG00000001963	EGLN3	13372.9	-3.44738	0.452788	-7.61367	2.66419e-14	9.36531e-12	-3.47636	9.05933	49.3453	2.14646e-12	1.30818e-09
up	ENSSSCG00000001984	KHNYN	5786.55	-1.79984	0.415453	-4.33224	1.47597e-05	0.000329946	-1.77024	7.83145	17.4719	2.91589e-05	0.000923176
up	ENSSSCG00000001985	CBLN3	10.1379	-2.42923	0.857389	-2.83329	0.00460716	0.0286263	-2.40842	-1.10004	9.62095	0.0019237	0.0199702
up	ENSSSCG00000001987	RIPK3	795.455	-1.00772	0.32817	-3.07074	0.00213532	0.0160303	-1.03126	4.97998	9.52887	0.00202265	0.0206289
up	ENSSSCG00000001988	ADCY4	39.716	-2.14596	0.676854	-3.17049	0.00152183	0.0122919	-2.21403	0.723439	9.63458	0.00190948	0.019879
up	ENSSSCG00000001989	CIDEB	433.858	-2.80693	0.623443	-4.50231	6.72198e-06	0.000172163	-2.83405	4.11124	17.6866	2.60453e-05	0.000849715
down	ENSSSCG00000001992	RABGGTA	91.009	1.64243	0.262169	6.26477	3.73368e-10	4.4117e-08	1.61109	1.87819	21.0131	4.56147e-06	0.000226172
up	ENSSSCG00000001993	TGM1	2744.54	-1.37443	0.225219	-6.10265	1.04324e-09	1.0947e-07	-1.39448	6.76347	34.989	3.31567e-09	6.16591e-07
down	ENSSSCG00000001999	nan	125.057	1.95983	0.563833	3.4759	0.000509141	0.00532666	1.94353	2.32369	10.3855	0.00127007	0.0147322
up	ENSSSCG00000002001	REC8	177.621	-1.06315	0.340063	-3.12634	0.00176997	0.0138111	-1.08403	2.82978	7.79289	0.00524521	0.0401539
up	ENSSSCG00000002002	IRF9	706.012	-0.999945	0.346152	-2.88874	0.00386783	0.0251552	-1.02423	4.811	8.2252	0.00413127	0.0341017
down	ENSSSCG00000002025	SLC22A17	17.8669	1.85634	0.643026	2.88688	0.00389085	0.0252465	1.83247	-0.34152	8.53365	0.00348639	0.0301213
up	ENSSSCG00000002035	C14orf119	995.837	-0.593929	0.190673	-3.11491	0.00184002	0.0142157	-0.614911	5.30117	7.57116	0.00593095	0.0439919
up	ENSSSCG00000002039	MMP14	12.9788	-2.1987	0.788179	-2.78959	0.00527746	0.0316986	-2.29492	-0.711826	8.49273	0.00356567	0.0306444
down	ENSSSCG00000002145	TTC5	262.38	0.879342	0.193291	4.54932	5.38186e-06	0.000144142	0.857778	3.38067	10.1038	0.00147961	0.0164956
down	ENSSSCG00000002235	LPCAT4	575.051	1.01635	0.228607	4.44583	8.75543e-06	0.000215227	1.02216	4.51072	15.2185	9.57608e-05	0.00228498
up	ENSSSCG00000002266	ENSSSCG00000002266	3244.04	-0.68884	0.179522	-3.83709	0.000124501	0.00186037	-0.727837	7.00854	11.6495	0.000642206	0.00911111
down	ENSSSCG00000002268	AKAP5	12.0789	2.93467	0.802694	3.65603	0.000256155	0.0031678	2.86031	-0.835276	15.3173	9.08813e-05	0.0021936
down	ENSSSCG00000002274	ENSSSCG00000002274	18.0132	3.23497	0.787822	4.10622	4.02191e-05	0.000742153	3.16861	-0.33501	16.3905	5.15423e-05	0.00143057
down	ENSSSCG00000002275	PPP1R36	2.53702	4.61839	1.64678	2.80449	0.00503955	0.0306758	5.37244	-2.46198	16.4806	4.91499e-05	0.00137988
up	ENSSSCG00000002287	MPP5	3427.82	-0.827758	0.256272	-3.23	0.00123792	0.0105238	-0.875672	7.08907	11.0375	0.000892887	0.0113864
up	ENSSSCG00000002290	PLEK2	1811.83	-0.797411	0.204878	-3.89212	9.93737e-05	0.00155774	-0.814852	6.16152	14.2356	0.000161289	0.0033416
up	ENSSSCG00000002294	ARG2	895.925	-0.753988	0.246083	-3.06396	0.00218431	0.0163283	-0.775797	5.14812	8.94161	0.00278747	0.0257853
down	ENSSSCG00000002305	EXD2	641.022	1.10585	0.209762	5.27193	1.34995e-07	6.75504e-06	1.13601	4.66721	23.25	1.42252e-06	9.16615e-05
down	ENSSSCG00000002306	GALNT16	34.4713	1.97385	0.609953	3.23607	0.00121186	0.0103524	1.95009	0.52264	9.2897	0.00230446	0.0225921
down	ENSSSCG00000002309	PLEKHD1	42.3117	1.88593	0.427708	4.40939	1.03665e-05	0.000247475	1.94633	0.840908	16.1942	5.71686e-05	0.00152871
up	ENSSSCG00000002329	MAP3K9	1585.02	-0.999465	0.168737	-5.92321	3.15712e-09	2.69044e-07	-1.02184	5.973	24.8226	6.28554e-07	4.78053e-05
up	ENSSSCG00000002340	PSEN1	3266.98	-0.661899	0.213249	-3.10388	0.00190999	0.0146516	-0.68518	7.0148	8.9757	0.00273593	0.0254714
down	ENSSSCG00000002348	ACOT6	163.903	1.05089	0.326843	3.21527	0.00130324	0.0109271	1.03573	2.70852	7.7967	0.00523418	0.0401539
up	ENSSSCG00000002352	ZNF410	860.985	-0.572795	0.168967	-3.38998	0.000698981	0.00683	-0.626104	5.10046	7.3644	0.00665278	0.0474085
up	ENSSSCG00000002355	ENTPD5	2408.13	-1.62204	0.558169	-2.906	0.00366082	0.0241779	-1.61457	6.57356	7.93998	0.00483545	0.0378225
down	ENSSSCG00000002372	YLPM1	2457.5	0.594137	0.177125	3.35434	0.000795547	0.00755313	0.587456	6.59854	8.79226	0.00302511	0.0274493
down	ENSSSCG00000002375	RPS6KL1	88.6733	2.51021	0.488285	5.14088	2.73454e-07	1.22453e-05	2.48667	1.8417	21.4995	3.53923e-06	0.000186217
down	ENSSSCG00000002378	MLH3	221.35	1.16555	0.221039	5.27304	1.34184e-07	6.73845e-06	1.2145	3.155	15.8916	6.70773e-05	0.00174411
up	ENSSSCG00000002383	FOS	1671.45	-1.83586	0.37696	-4.87018	1.11497e-06	3.91237e-05	-1.86024	6.05413	23.6158	1.17619e-06	7.97935e-05
down	ENSSSCG00000002398	TMEM63C	292.068	1.03956	0.244061	4.25943	2.04951e-05	0.000432055	1.01163	3.53428	11.4835	0.000702156	0.0097166
up	ENSSSCG00000002412	STON2	352.001	-1.91088	0.400281	-4.77384	1.80743e-06	5.84332e-05	-1.92776	3.80723	20.8294	5.02057e-06	0.000241566
down	ENSSSCG00000002431	TDP1	162.573	1.21278	0.382842	3.16782	0.00153586	0.0123475	1.19694	2.6956	8.25209	0.00407051	0.0338041
down	ENSSSCG00000002436	TTC7B	220.786	1.80784	0.438791	4.12006	3.78773e-05	0.000710594	1.80711	3.14394	14.3687	0.000150283	0.00321844
up	ENSSSCG00000002456	CHGA	163.257	-3.72653	0.720522	-5.17198	2.3162e-07	1.06781e-05	-3.73051	2.70183	21.0888	4.38475e-06	0.000218893
up	ENSSSCG00000002457	ITPK1	2945.01	-1.37854	0.312365	-4.41324	1.01836e-05	0.000244355	-1.40478	6.8682	20.2966	6.63178e-06	0.000298471
up	ENSSSCG00000002495	SYNE3	877.916	-2.39995	0.813685	-2.94948	0.00318308	0.0218009	-2.52825	5.17484	7.99611	0.0046878	0.037044
down	ENSSSCG00000002502	ATG2B	1279.34	0.821356	0.173851	4.72448	2.30699e-06	7.16084e-05	0.800537	5.6569	14.8833	0.000114373	0.00261805
up	ENSSSCG00000002507	BCL11B	27.5402	-1.8889	0.423679	-4.45833	8.26001e-06	0.000204479	-1.90105	0.207926	16.5348	4.77659e-05	0.00134879
up	ENSSSCG00000002509	CCNK	1312.4	-0.530177	0.132115	-4.013	5.9952e-05	0.00103181	-0.551058	5.69753	8.78143	0.00304312	0.0275614
up	ENSSSCG00000002512	DEGS2	3552.9	-1.60021	0.266829	-5.99713	2.00835e-09	1.87015e-07	-1.62486	7.14041	34.2596	4.82283e-09	8.39804e-07
down	ENSSSCG00000002555	JAG2	1385.71	0.974275	0.241826	4.02882	5.60565e-05	0.000976716	0.956015	5.76991	15.076	0.000103267	0.00243235
up	ENSSSCG00000002622	TMEM14A	983.594	-0.888313	0.282692	-3.14233	0.00167608	0.0132178	-0.89726	5.27491	10.7031	0.00106953	0.0130585
down	ENSSSCG00000002633	GAS8	376.828	1.16831	0.190551	6.13123	8.72005e-10	9.43174e-08	1.14316	3.89947	19.7576	8.79119e-06	0.000369508
down	ENSSSCG00000002637	DBNDD1	18.4884	1.73235	0.495521	3.49602	0.000472249	0.00502672	1.69646	-0.295357	11.7122	0.000620919	0.00887799
down	ENSSSCG00000002654	FBXO31	988.287	1.20836	0.289738	4.17053	3.03891e-05	0.000596789	1.14145	5.26242	18.1386	2.05397e-05	0.000717891
up	ENSSSCG00000002664	GSE1	1694.65	-1.14774	0.264421	-4.34056	1.42122e-05	0.000320766	-1.18455	6.07094	19.7442	8.85291e-06	0.000369976
down	ENSSSCG00000002681	HSDL1	748.677	1.09794	0.207857	5.28221	1.27637e-07	6.45579e-06	1.07619	4.88558	19.8038	8.58115e-06	0.000363816
up	ENSSSCG00000002689	CMIP	2742.62	-0.717991	0.251338	-2.85668	0.00428099	0.0271638	-0.717721	6.75987	7.7926	0.00524606	0.0401539
down	ENSSSCG00000002714	WDR59	304.454	1.08073	0.239392	4.51447	6.34759e-06	0.000164069	1.04927	3.58919	13.4858	0.000240373	0.0045192
up	ENSSSCG00000002716	MLKL	338.36	-1.00263	0.226638	-4.42393	9.69232e-06	0.000234567	-1.02488	3.74651	14.4583	0.000143294	0.00311898
up	ENSSSCG00000002718	FA2H	770.897	-2.47983	0.473124	-5.24139	1.5937e-07	7.86283e-06	-2.51096	4.94516	24.9914	5.75854e-07	4.45662e-05
up	ENSSSCG00000002734	MARVELD3	2198.98	-1.18326	0.409333	-2.8907	0.00384384	0.0250688	-1.21219	6.44823	8.88663	0.00287267	0.0263935
up	ENSSSCG00000002737	CHST4	1472.82	-2.96557	0.699232	-4.24119	2.22342e-05	0.000462479	-2.98643	5.86855	15.2238	9.54917e-05	0.00228498
up	ENSSSCG00000002743	IST1	3738.19	-0.769181	0.274626	-2.80083	0.00509711	0.0309191	-0.808105	7.21392	8.23622	0.00410626	0.0339719
down	ENSSSCG00000002771	EDC4	1777.67	0.555596	0.1695	3.27785	0.00104603	0.00922143	0.539342	6.13126	7.51469	0.00611979	0.0450046
up	ENSSSCG00000002818	PLLP	6367.05	-1.1308	0.31725	-3.56438	0.000364716	0.00416256	-1.08009	7.95857	12.6907	0.000367485	0.00614309
up	ENSSSCG00000002820	RSPRY1	1088.18	-0.544006	0.159214	-3.41683	0.000633559	0.00630465	-0.566598	5.4289	7.61478	0.00578919	0.0431461
up	ENSSSCG00000002835	TOX3	578.942	-0.921821	0.288656	-3.19349	0.00140565	0.0115516	-0.947897	4.52343	9.51262	0.00204064	0.0207341
up	ENSSSCG00000002841	N4BP1	2343.53	-0.974478	0.275373	-3.53875	0.00040202	0.00448991	-0.979527	6.53414	12.4409	0.000420041	0.00673087
up	ENSSSCG00000002867	CEBPG	2395.5	-0.626946	0.228769	-2.74052	0.00613425	0.0353063	-0.674987	6.57134	7.72317	0.00545166	0.0413168
down	ENSSSCG00000002879	GRAMD1A	106.543	2.30515	0.630132	3.6582	0.000253988	0.0031521	2.29179	2.10155	11.5461	0.000678926	0.00945953
up	ENSSSCG00000002884	LSR	2379.67	-0.547657	0.179688	-3.04781	0.00230513	0.0170861	-0.571786	6.55706	7.71608	0.00547312	0.0414365
up	ENSSSCG00000002893	CD22	40.1914	-3.4768	0.956763	-3.63392	0.000279148	0.00339247	-3.67074	0.813847	12.2745	0.000459201	0.0071704
down	ENSSSCG00000002921	CLIP3	52.1911	2.01621	0.47173	4.27408	1.91932e-05	0.000410657	1.4555	0.966061	7.87479	0.00501287	0.0388391
down	ENSSSCG00000002923	WDR62	326.427	0.815809	0.259567	3.14296	0.00167246	0.0132115	0.797841	3.69224	7.31957	0.00682076	0.0481038
down	ENSSSCG00000002937	ENSSSCG00000002937	85.1813	1.03729	0.337195	3.07625	0.00209623	0.0157621	1.16618	1.8249	7.65917	0.00564846	0.042378
up	ENSSSCG00000002953	ENSSSCG00000002953	1904.6	-1.54492	0.389927	-3.96208	7.42998e-05	0.00123764	-1.56571	6.24763	15.1303	0.000100337	0.00237098
down	ENSSSCG00000002988	ZNF546	63.8052	1.63144	0.481241	3.39007	0.000698759	0.00683	1.61162	1.37829	9.77547	0.00176856	0.0188823
up	ENSSSCG00000003011	ENSSSCG00000003011	387.381	-2.00766	0.379821	-5.2858	1.25159e-07	6.36644e-06	-2.03099	3.94589	25.4753	4.48073e-07	3.68667e-05
down	ENSSSCG00000003021	MEGF8	679.973	0.94754	0.254811	3.7186	0.000200331	0.00264888	0.923251	4.74787	11.1276	0.000850514	0.011068
up	ENSSSCG00000003047	ENSSSCG00000003047	9457.83	-3.47953	0.496814	-7.00369	2.49309e-12	5.39313e-10	-3.51052	8.55886	41.5172	1.16836e-10	3.6361e-08
up	ENSSSCG00000003064	ETHE1	652.23	-1.32105	0.385345	-3.42823	0.000607528	0.00611716	-1.34839	4.69903	11.5037	0.00069459	0.009621
up	ENSSSCG00000003068	SMG9	701.639	-0.664896	0.161016	-4.12937	3.63753e-05	0.000691181	-0.692634	4.79766	10.3732	0.00127858	0.0148192
up	ENSSSCG00000003073	LYPD5	842.833	-4.1067	0.788145	-5.21059	1.88245e-07	9.12534e-06	-4.14223	5.08434	20.0536	7.53032e-06	0.000327816
up	ENSSSCG00000003078	CEACAM19	199.66	-2.02935	0.448177	-4.528	5.95445e-06	0.000155624	-2.0549	2.99739	17.942	2.27735e-05	0.000764011
up	ENSSSCG00000003079	ENSSSCG00000003079	4041.95	-0.932284	0.248151	-3.75693	0.000172013	0.00235738	-0.955732	7.32218	14.0433	0.000178651	0.0036243
up	ENSSSCG00000003083	CBLC	739.484	-0.783636	0.217792	-3.59809	0.000320557	0.00378134	-0.807937	4.87445	10.5188	0.00118164	0.013995
up	ENSSSCG00000003090	ENSSSCG00000003090	6135.76	-1.22134	0.361744	-3.37624	0.000734832	0.00710136	-1.18631	7.91832	10.4754	0.00120974	0.0142356
down	ENSSSCG00000003091	IRF2BP1	828.921	0.796095	0.207311	3.8401	0.000122982	0.00184749	0.774311	5.03233	10.6361	0.001109	0.0134283
down	ENSSSCG00000003114	DHX34	696.89	1.64625	0.253638	6.49057	8.55135e-11	1.23959e-08	1.62888	4.7815	34.7591	3.73133e-09	6.82227e-07
up	ENSSSCG00000003153	FTL	42821.1	-0.710378	0.262113	-2.7102	0.00672431	0.0375987	-0.737114	10.728	7.358	0.0066765	0.0474986
up	ENSSSCG00000003155	PPP1R15A	5486.56	-1.71636	0.304109	-5.64391	1.66236e-08	1.07222e-06	-1.74301	7.768	31.2865	2.22618e-08	3.16139e-06
down	ENSSSCG00000003214	KCNC3	83.3618	1.67704	0.364648	4.59908	4.24361e-06	0.000119339	1.71124	1.76931	15.8629	6.80994e-05	0.00176299
up	ENSSSCG00000003225	ENSSSCG00000003225	1612.31	-2.38307	0.443291	-5.37584	7.6225e-08	4.13382e-06	-2.41863	6.00722	27.7833	1.35691e-07	1.36879e-05
down	ENSSSCG00000003226	nan	98.4049	0.857097	0.219042	3.91294	9.11809e-05	0.00145693	0.918937	1.99909	7.96979	0.00475645	0.0373845
up	ENSSSCG00000003253	MYADM	1338.04	-1.45644	0.255563	-5.69893	1.20562e-08	8.18947e-07	-1.46918	5.72845	29.6687	5.12551e-08	6.09519e-06
down	ENSSSCG00000003368	RNF207	19.0834	2.33865	0.853404	2.74038	0.00613687	0.0353063	2.29313	-0.22663	7.26829	0.00701824	0.0491647
down	ENSSSCG00000003371	GPR153	64.6318	1.09747	0.278099	3.94632	7.93616e-05	0.0013021	1.07824	1.39529	8.67383	0.00322812	0.02862
up	ENSSSCG00000003377	ACOT7	2451.13	-0.945352	0.293961	-3.21591	0.0013003	0.0109155	-0.935124	6.59479	10.4189	0.00124732	0.0145606
down	ENSSSCG00000003379	KLHL21	720.043	1.07225	0.260279	4.1196	3.79529e-05	0.000710594	1.05487	4.82929	14.4812	0.000141568	0.00309062
up	ENSSSCG00000003423	DRAXIN	254.187	-1.80959	0.582405	-3.10709	0.00188936	0.0145489	-1.8339	3.34297	8.97002	0.00274446	0.0254716
down	ENSSSCG00000003428	MTHFR	133.487	0.965014	0.252953	3.815	0.000136185	0.00199054	0.971438	2.41594	9.1464	0.00249208	0.0238532
down	ENSSSCG00000003429	CLCN6	93.3995	1.47647	0.310933	4.7485	2.04936e-06	6.45838e-05	1.45999	1.91151	14.5071	0.00013963	0.00305287
up	ENSSSCG00000003433	PLOD1	1535.48	-1.87389	0.401825	-4.66346	3.10942e-06	9.22397e-05	-1.90073	5.93241	21.7115	3.16882e-06	0.000169781
down	ENSSSCG00000003439	DHRS3	343.097	1.12013	0.349448	3.20543	0.00134863	0.0111811	1.09296	3.76414	8.74387	0.00310644	0.0279962
up	ENSSSCG00000003458	CTRC	5029.01	-1.06429	0.355505	-2.99374	0.00275579	0.0195999	-1.08939	7.64056	9.37752	0.00219662	0.0217978
up	ENSSSCG00000003466	TMEM82	263.949	-1.41491	0.375953	-3.76354	0.000167526	0.00231166	-1.44484	3.39878	12.5119	0.000404375	0.00658191
down	ENSSSCG00000003478	CROCC	199	1.26302	0.354758	3.56022	0.00037054	0.00420853	1.24817	2.98575	10.2767	0.00134723	0.0154556
up	ENSSSCG00000003493	CAPZB	4901.33	-0.513171	0.153402	-3.34526	0.000822047	0.00772131	-0.556374	7.60194	7.83291	0.00513036	0.0395513
down	ENSSSCG00000003512	EIF4G3	6117.24	0.596543	0.153463	3.88722	0.000101399	0.00158048	0.561358	7.91235	8.41478	0.00372182	0.031669
down	ENSSSCG00000003514	HSPG2	15625.8	0.64788	0.162397	3.98947	6.62212e-05	0.0011138	0.626966	9.26532	10.1624	0.00143332	0.016127
down	ENSSSCG00000003553	MTFR1L	651.419	0.872607	0.203251	4.29325	1.76077e-05	0.000380895	0.948815	4.71415	11.9622	0.0005429	0.00805047
up	ENSSSCG00000003577	WASF2	6166.51	-0.581282	0.147501	-3.94088	8.11848e-05	0.00132429	-0.60437	7.93033	9.78874	0.00175583	0.0188013
up	ENSSSCG00000003582	SMPDL3B	1728.9	-1.75087	0.525832	-3.32971	0.000869368	0.00802112	-1.73606	6.07174	11.3337	0.000761125	0.0102979
up	ENSSSCG00000003585	GJB5	54.6931	-1.34179	0.391384	-3.42832	0.00060734	0.00611716	-1.35714	1.15826	8.98028	0.00272909	0.025442
down	ENSSSCG00000003590	PTPRU	169.771	2.01721	0.557385	3.61907	0.000295668	0.00354726	2.03167	2.77858	11.505	0.000694104	0.009621
down	ENSSSCG00000003604	ADGRB2	21.0098	2.8411	0.871701	3.25925	0.00111705	0.00967769	2.74537	-0.236653	10.8819	0.000971103	0.012058
up	ENSSSCG00000003613	HDAC1	8656.88	-0.614808	0.177124	-3.47105	0.000518422	0.00540278	-0.631573	8.41873	9.27766	0.00231965	0.0226954
up	ENSSSCG00000003637	MAP7D1	8471.82	-0.690987	0.223837	-3.08701	0.00202183	0.0153173	-0.716458	8.38874	9.11676	0.00253278	0.0241014
down	ENSSSCG00000003655	ENSSSCG00000003655	465.013	1.03914	0.313349	3.31625	0.000912351	0.00831405	1.02384	4.20076	9.70631	0.00183636	0.0193938
up	ENSSSCG00000003670	RLF	1267.83	-0.904534	0.188	-4.81134	1.49923e-06	5.0192e-05	-0.929473	5.65112	17.971	2.24296e-05	0.000759441
up	ENSSSCG00000003672	CAP1	13385.2	-0.629532	0.165719	-3.79879	0.000145401	0.00208606	-0.653035	9.04887	10.2171	0.00139145	0.0158264
up	ENSSSCG00000003679	PPP4R1	6053.42	-0.745304	0.226277	-3.29376	0.000988556	0.00883798	-0.770427	7.90579	10.0495	0.00152389	0.0168991
down	ENSSSCG00000003719	KCTD1	221.563	1.90377	0.291233	6.53692	6.28004e-11	9.59822e-09	1.88608	3.13762	30.3408	3.62426e-08	4.45479e-06
up	ENSSSCG00000003738	MAPRE2	1505.93	-0.78914	0.238668	-3.30644	0.000944902	0.00855157	-0.826357	5.8998	11.0919	0.000867077	0.0111841
down	ENSSSCG00000003744	MOCOS	35.146	1.84999	0.633699	2.91935	0.00350766	0.0234083	1.8325	0.562444	7.75067	0.00536926	0.0408778
down	ENSSSCG00000003757	SSX2IP	817.162	1.31871	0.31194	4.22745	2.36359e-05	0.000488024	1.29761	5.01053	16.5463	4.74757e-05	0.00134579
down	ENSSSCG00000003770	MIGA1	1021.19	0.93498	0.327607	2.85397	0.00431768	0.0273271	0.921373	5.32849	8.38896	0.00377508	0.0319919
down	ENSSSCG00000003816	ATG4C	303.828	0.644094	0.166759	3.86242	0.000112268	0.00171401	0.740558	3.60607	8.52066	0.00351138	0.0302835
up	ENSSSCG00000003825	CYP2J34	689.558	-1.65133	0.490908	-3.36383	0.000768689	0.00737281	-1.69926	4.78559	11.2116	0.000812882	0.0107256
down	ENSSSCG00000003881	SPATA6	52.2503	1.35448	0.417452	3.24464	0.00117598	0.0100826	1.35816	1.117	8.075	0.00448801	0.0360693
up	ENSSSCG00000003897	MOB3C	927.513	-0.979932	0.170431	-5.74974	8.93811e-09	6.47991e-07	-0.980143	5.1966	20.7491	5.2355e-06	0.000247031
up	ENSSSCG00000003908	TSPAN1	13563.9	-2.65498	0.703225	-3.77544	0.000159728	0.00223728	-2.69431	9.08328	12.275	0.000459071	0.0071704
up	ENSSSCG00000003922	UROD	477.346	-0.656812	0.179104	-3.66721	0.000245213	0.00306211	-0.678896	4.24339	8.15766	0.00428798	0.0348938
up	ENSSSCG00000003951	C1orf210	1145.24	-1.77014	0.54467	-3.24993	0.00115435	0.00993346	-1.80695	5.51641	10.1891	0.00141272	0.0159566
up	ENSSSCG00000003968	RIMKLA	26.8706	-1.66123	0.586244	-2.83369	0.00460137	0.0286263	-1.67676	0.171084	7.47062	0.00627139	0.0457402
up	ENSSSCG00000003983	SMAP2	6492.82	-0.917074	0.209238	-4.38292	1.171e-05	0.000273967	-0.938306	8.00547	16.9518	3.83417e-05	0.00113989
up	ENSSSCG00000003998	ZNF274	209.944	-1.77955	0.343415	-5.18193	2.19604e-07	1.01574e-05	-1.80487	3.07021	21.2517	4.02763e-06	0.000203848
down	ENSSSCG00000004004	ZNF584	103.741	1.41205	0.262691	5.37534	7.6438e-08	4.13382e-06	1.38713	2.06074	15.5027	8.23881e-05	0.00202842
up	ENSSSCG00000004017	ENSSSCG00000004017	165.674	-2.29697	0.639108	-3.59403	0.000325599	0.00382476	-2.43373	2.79671	11.6295	0.000649138	0.00916501
down	ENSSSCG00000004023	CEP43	663.061	0.591158	0.215571	2.74229	0.00610121	0.0351883	0.679185	4.71823	8.47172	0.00360709	0.0308905
down	ENSSSCG00000004037	MAP3K4	967.812	0.692236	0.229631	3.01456	0.00257355	0.0185668	0.677155	5.25408	7.74617	0.00538266	0.0409423
up	ENSSSCG00000004050	WTAP	2321.57	-0.559008	0.149726	-3.73353	0.000188816	0.00253335	-0.529114	6.51568	7.87142	0.00502222	0.0388693
up	ENSSSCG00000004053	TAGAP	32.7391	-2.3813	0.534555	-4.45474	8.39966e-06	0.000206844	-2.39342	0.441325	17.1331	3.48499e-05	0.0010642
down	ENSSSCG00000004087	CCDC170	215.721	0.799347	0.306711	2.60619	0.00915551	0.0475741	0.86763	3.10002	7.29964	0.00689685	0.0485468
up	ENSSSCG00000004093	IYD	49.1782	-2.01947	0.61069	-3.30687	0.00094345	0.00855157	-2.16686	1.09938	9.76039	0.00178312	0.0189891
up	ENSSSCG00000004114	RAB32	600.202	-1.25866	0.347749	-3.61945	0.000295235	0.00354509	-1.29236	4.58535	12.058	0.000515718	0.00778474
down	ENSSSCG00000004120	SHPRH	656.174	0.777497	0.209475	3.71165	0.000205911	0.00270338	0.750872	4.69349	9.92436	0.00163106	0.017844
up	ENSSSCG00000004125	STX11	448.224	-1.49095	0.41729	-3.57293	0.000353004	0.00406519	-1.52018	4.16029	12.1949	0.000479206	0.00739856
down	ENSSSCG00000004132	PHACTR2	2569.19	2.40364	0.526598	4.56447	5.0075e-06	0.000136719	2.47726	6.67746	21.4386	3.65345e-06	0.000190174
up	ENSSSCG00000004138	HIVEP2	2004.76	-0.975642	0.264315	-3.69122	0.000223184	0.00287117	-0.996659	6.31209	13.5845	0.000228059	0.00435412
up	ENSSSCG00000004144	HECA	544.499	-1.06324	0.344013	-3.09069	0.00199691	0.015153	-1.09308	4.43813	9.21464	0.00240088	0.02318
up	ENSSSCG00000004154	TNFAIP3	5630.52	-2.19525	0.276816	-7.93037	2.18493e-15	9.3098e-13	-2.20494	7.79752	60.2577	8.32183e-15	8.69453e-12
up	ENSSSCG00000004156	IFNGR1	2569.09	-1.85027	0.514508	-3.59618	0.000322923	0.00380605	-1.88946	6.68197	12.5767	0.000390589	0.0063977
up	ENSSSCG00000004217	RNF146	1959.02	-0.726438	0.238173	-3.05005	0.00228804	0.0169727	-0.742807	6.27729	8.89933	0.00285275	0.0262766
up	ENSSSCG00000004237	SERINC1	5117.48	-0.880706	0.319929	-2.75281	0.00590853	0.0344873	-0.908868	7.6656	8.0066	0.00466072	0.0369098
down	ENSSSCG00000004241	GJA1	1151.1	3.26292	1.17426	2.77871	0.00545757	0.0325342	3.25446	5.50366	9.2559	0.00234737	0.0228402
down	ENSSSCG00000004262	KPNA5	145.391	1.15518	0.344997	3.34837	0.000812886	0.00766085	1.27104	2.55704	11.3883	0.000739096	0.0100941
down	ENSSSCG00000004289	CEP162	319.321	1.07065	0.158731	6.74509	1.52931e-11	2.82943e-09	1.04998	3.66171	18.5043	1.69521e-05	0.000626158
up	ENSSSCG00000004307	ENSSSCG00000004307	2044.08	-0.819978	0.130565	-6.28024	3.3805e-10	4.06266e-08	-0.839476	6.33731	21.5179	3.50544e-06	0.000185105
up	ENSSSCG00000004317	UBE2J1	2086.85	-0.530112	0.169561	-3.12637	0.00176976	0.0138111	-0.539461	6.36422	7.70797	0.00549776	0.041571
up	ENSSSCG00000004369	PRDM1	658.22	-3.48755	0.410561	-8.4946	1.9861e-17	1.39633e-14	-3.51721	4.71918	59.5971	1.16407e-14	1.13512e-11
up	ENSSSCG00000004387	ENSSSCG00000004387	3321.12	-0.833424	0.222124	-3.75207	0.000175383	0.00239424	-0.863621	7.04159	12.9906	0.000313065	0.00549048
down	ENSSSCG00000004388	ARMC2	4.61669	2.79931	1.04684	2.67407	0.00749375	0.040869	2.73614	-1.88687	12.9943	0.000312433	0.00549048
down	ENSSSCG00000004404	ENSSSCG00000004404	67.0863	1.63368	0.377687	4.32548	1.52198e-05	0.000337548	1.6167	1.4485	13.5482	0.000232509	0.00442251
up	ENSSSCG00000004414	CD164	9865.45	-0.758979	0.248684	-3.05198	0.00227338	0.0168775	-0.787491	8.61183	8.97471	0.00273741	0.0254714
down	ENSSSCG00000004419	SLC16A10	277.498	1.13395	0.360918	3.14186	0.00167877	0.0132316	1.05719	3.4429	8.107	0.00440947	0.0356339
up	ENSSSCG00000004420	TRAF3IP2	1204.04	-1.23237	0.284174	-4.33666	1.44661e-05	0.000324964	-1.25874	5.57945	18.3069	1.88029e-05	0.000674093
up	ENSSSCG00000004434	FRK	5157.29	-1.52493	0.33489	-4.55353	5.2753e-06	0.0001421	-1.55161	7.67766	21.1197	4.31472e-06	0.000216878
up	ENSSSCG00000004464	TENT5A	2363.7	-1.53505	0.367523	-4.17675	2.95703e-05	0.00058406	-1.56436	6.55504	17.7768	2.48398e-05	0.000822017
down	ENSSSCG00000004469	LCA5	25.4003	1.53591	0.491413	3.12549	0.00177509	0.0138433	1.72462	0.150793	12.3849	0.000432831	0.00687408
down	ENSSSCG00000004505	SMAD2	1352.98	0.417764	0.144496	2.89118	0.00383804	0.025053	0.567747	5.7534	8.64308	0.00328306	0.028973
down	ENSSSCG00000004506	CTIF	944.101	0.895246	0.196265	4.5614	5.08131e-06	0.000137665	0.8547	5.21584	14.2769	0.000157786	0.00331125
up	ENSSSCG00000004507	SMAD7	553.141	-2.01246	0.613315	-3.28128	0.00103337	0.00915002	-2.04715	4.46606	10.0352	0.00153574	0.0169534
up	ENSSSCG00000004528	MBD2	5573.46	-0.61746	0.18233	-3.3865	0.00070791	0.0068933	-0.639405	7.78385	9.41237	0.00215526	0.0214992
down	ENSSSCG00000004538	WDR7	842.55	0.763884	0.229163	3.33336	0.000858047	0.00792707	0.778545	5.0632	9.14301	0.0024967	0.0238532
down	ENSSSCG00000004561	HERC1	2292.56	0.84631	0.27922	3.03097	0.00243767	0.0178243	0.825096	6.49862	8.73569	0.00312041	0.0281048
up	ENSSSCG00000004572	ENSSSCG00000004572	26.8959	-2.39818	0.606552	-3.95378	7.6925e-05	0.00127326	-2.39648	0.175825	14.2511	0.000159964	0.00333576
up	ENSSSCG00000004576	RORA	79.7335	-1.2328	0.382204	-3.22551	0.00125751	0.0106517	-1.27684	1.68983	8.64506	0.00327949	0.0289668
up	ENSSSCG00000004584	GCNT3	3690.55	-3.75136	0.648528	-5.78442	7.2761e-09	5.59067e-07	-3.70223	7.18523	24.5671	7.17679e-07	5.22264e-05
up	ENSSSCG00000004598	ENSSSCG00000004598	473.619	-2.14914	0.651	-3.3013	0.000962393	0.00866893	-2.10695	4.22064	9.23055	0.0023801	0.0230555
down	ENSSSCG00000004622	GNB5	76.2557	1.12406	0.319052	3.52314	0.000426471	0.00465575	1.28434	1.65071	12.2973	0.000453619	0.00714217
up	ENSSSCG00000004624	MAPK6	6870.94	-0.723262	0.117181	-6.17218	6.73568e-10	7.5167e-08	-0.744784	8.08577	17.2095	3.34751e-05	0.00103737
down	ENSSSCG00000004636	TRPM7	2261.98	0.541919	0.115515	4.69134	2.71421e-06	8.20719e-05	0.519199	6.47897	8.81873	0.00298154	0.0271366
up	ENSSSCG00000004645	GABPB1	537.635	-0.798324	0.215516	-3.70424	0.000212026	0.00276292	-0.808365	4.41296	10.1186	0.00146784	0.0163894
down	ENSSSCG00000004658	FBN1	4.90031	3.00266	1.15849	2.59187	0.00954557	0.049093	2.8585	-1.80525	9.87178	0.00167833	0.0182175
up	ENSSSCG00000004670	C15orf48	10117.8	-1.9436	0.519644	-3.74026	0.000183833	0.00247357	-1.97593	8.65594	13.3516	0.000258198	0.00479166
up	ENSSSCG00000004676	DUOXA2	262.07	-5.55832	1.24762	-4.45512	8.38471e-06	0.000206837	-5.57413	3.39325	21.8817	2.89993e-06	0.000158866
up	ENSSSCG00000004703	ENSSSCG00000004703	8230.47	-1.50625	0.420052	-3.58586	0.000335964	0.00391059	-1.55324	8.35989	13.2372	0.000274454	0.00501178
down	ENSSSCG00000004710	ADAL	192.566	0.811951	0.261368	3.10654	0.0018929	0.0145602	0.906797	2.95374	8.16692	0.00426612	0.0348217
down	ENSSSCG00000004711	nan	303.741	0.711373	0.181347	3.92272	8.75543e-05	0.00141181	0.690224	3.5899	7.38657	0.00657127	0.0470643
down	ENSSSCG00000004718	TTBK2	166.927	1.91177	0.360329	5.30562	1.12289e-07	5.84775e-06	1.90328	2.73588	22.1709	2.4943e-06	0.000142516
down	ENSSSCG00000004719	CDAN1	248.103	1.10239	0.361443	3.04997	0.00228862	0.0169727	1.08884	3.2987	7.99103	0.00470097	0.0370594
up	ENSSSCG00000004733	PLA2G4D	37.4108	-3.41336	0.868403	-3.93061	8.4729e-05	0.00137572	-3.42149	0.627953	13.3497	0.000258468	0.00479166
down	ENSSSCG00000004738	MAPKBP1	681.258	0.856116	0.224862	3.80729	0.000140496	0.00203871	0.837852	4.74857	11.3566	0.000751802	0.0102104
up	ENSSSCG00000004751	CHP1	8192.02	-0.778895	0.246604	-3.15848	0.00158592	0.0126559	-0.804387	8.34154	9.81972	0.00172651	0.0185962
up	ENSSSCG00000004758	RHOV	909.457	-1.3433	0.473043	-2.83969	0.0045157	0.02817	-1.36923	5.17594	8.14184	0.00432553	0.0351498
up	ENSSSCG00000004760	ENSSSCG00000004760	246.95	-1.6959	0.610132	-2.77956	0.00544318	0.032472	-1.72825	3.30315	7.3048	0.00687705	0.0484541
up	ENSSSCG00000004776	DISP2	41.2513	-2.66184	0.88159	-3.01937	0.00253304	0.0183498	-2.69631	0.760834	8.21866	0.00414619	0.0341862
up	ENSSSCG00000004781	PAK6	509.341	-0.790971	0.160004	-4.94345	7.67533e-07	2.87379e-05	-0.811724	4.33612	13.1138	0.000293133	0.00522249
down	ENSSSCG00000004791	RASGRP1	93.2492	1.75304	0.605336	2.89598	0.00377976	0.0248004	1.73604	1.91752	7.38593	0.00657362	0.0470643
down	ENSSSCG00000004813	TTC23	48.0287	1.47346	0.283959	5.18897	2.11455e-07	9.9109e-06	1.50701	0.995682	16.436	5.03216e-05	0.00140737
up	ENSSSCG00000004819	CERS3	170.291	-2.03023	0.563572	-3.60243	0.000315261	0.00374083	-2.06249	2.77359	11.6373	0.000646425	0.00914435
up	ENSSSCG00000004826	SELENOS	1945.46	-0.929518	0.221557	-4.1954	2.72392e-05	0.000549726	-0.954734	6.26825	16.4844	4.9053e-05	0.00137981
down	ENSSSCG00000004829	CACHD1	37.779	2.12518	0.592323	3.58787	0.000333393	0.00389032	2.09998	0.663187	11.3213	0.000766241	0.0103206
down	ENSSSCG00000004850	FAM189A1	47.1658	2.88198	0.574807	5.01382	5.33606e-07	2.13762e-05	2.85351	0.955048	20.6997	5.37255e-06	0.000251873
up	ENSSSCG00000004854	TJP1	13296.2	-0.572518	0.1916	-2.98809	0.00280729	0.0198758	-0.593248	9.03839	7.45597	0.00632265	0.0459649
up	ENSSSCG00000004893	VPS4B	4750.86	-0.66539	0.233644	-2.84788	0.00440114	0.0276888	-0.786043	7.56632	10.3994	0.00126058	0.0146453
up	ENSSSCG00000004894	SERPINB5	5100.17	-0.865556	0.29769	-2.90758	0.00364239	0.0241015	-0.888928	7.65611	9.17016	0.00245992	0.0235973
up	ENSSSCG00000004921	ATP8B1	6085.32	-1.0525	0.347778	-3.02634	0.00247532	0.0180433	-1.10021	7.91966	9.94368	0.00161402	0.0177006
down	ENSSSCG00000005007	nan	371.161	0.822227	0.244093	3.3685	0.000755796	0.00726898	0.80658	3.87558	8.24148	0.00409438	0.0339083
up	ENSSSCG00000005012	ARF6	12887.6	-0.833901	0.145034	-5.7497	8.94036e-09	6.47991e-07	-0.845095	8.99237	19.2233	1.16288e-05	0.000460961
up	ENSSSCG00000005015	SOS2	1454.39	-0.960609	0.21352	-4.49891	6.83028e-06	0.000173672	-0.924312	5.83947	15.7074	7.39357e-05	0.00187103
down	ENSSSCG00000005030	NID2	389.57	2.69028	0.648452	4.14878	3.34255e-05	0.000646487	2.68774	3.95025	14.6945	0.000126414	0.00283163
up	ENSSSCG00000005037	ERO1A	3835.24	-1.59321	0.336986	-4.72784	2.26919e-06	7.09046e-05	-1.66312	7.2652	23.08	1.55398e-06	9.8409e-05
up	ENSSSCG00000005038	PSMC6	3872.05	-0.635942	0.137668	-4.61939	3.84876e-06	0.000109995	-0.645596	7.2566	12.4515	0.000417648	0.00672051
down	ENSSSCG00000005041	FERMT2	200.715	1.8816	0.525958	3.57747	0.00034694	0.00400519	1.86849	2.99619	11.4011	0.000734019	0.0100632
up	ENSSSCG00000005055	LGALS3	21383.1	-1.62054	0.33137	-4.89043	1.00617e-06	3.61836e-05	-1.64867	9.73183	23.4078	1.31049e-06	8.5574e-05
up	ENSSSCG00000005057	FBXO34	1925.5	-0.566237	0.130093	-4.35254	1.3457e-05	0.000306179	-0.566801	6.24889	9.69853	0.00184416	0.0194481
up	ENSSSCG00000005073	ARID4A	1373.34	-1.15403	0.249256	-4.62989	3.65854e-06	0.000106096	-1.17828	5.76779	20.1382	7.20434e-06	0.00031645
down	ENSSSCG00000005076	KIAA0586	391.512	1.1345	0.298901	3.79559	0.000147295	0.00210053	1.10505	3.95116	11.7346	0.000613481	0.00882339
down	ENSSSCG00000005082	PCNX4	426.604	0.843516	0.2666	3.16398	0.00155627	0.0124759	0.832679	4.07954	7.94504	0.00482193	0.0377934
up	ENSSSCG00000005084	PPM1A	3202.55	-0.580142	0.126114	-4.60015	4.22186e-06	0.000119204	-0.600256	6.98527	10.7942	0.00101821	0.0125365
down	ENSSSCG00000005087	SIX1	72.7444	4.02305	0.9852	4.08349	4.43639e-05	0.000799744	3.99682	1.57233	12.8184	0.000343228	0.00583767
down	ENSSSCG00000005089	SIX4	302.869	1.89586	0.573094	3.30811	0.000939269	0.00852618	1.88887	3.59187	9.79317	0.00175161	0.0187974
up	ENSSSCG00000005097	SNAPC1	319.935	-1.89362	0.300022	-6.31162	2.76123e-10	3.4359e-08	-1.89715	3.66505	32.0645	1.49142e-08	2.24896e-06
up	ENSSSCG00000005098	SYT16	441.363	-1.48073	0.447168	-3.31136	0.000928447	0.0084443	-1.51051	4.13649	10.6898	0.00107727	0.0131311
down	ENSSSCG00000005110	SYNE2	2366.93	0.906076	0.269512	3.36191	0.000774051	0.00741511	0.883385	6.54375	10.6731	0.00108704	0.0132321
down	ENSSSCG00000005112	WDR89	252.992	0.692008	0.153803	4.49931	6.81744e-06	0.000173672	0.693036	3.3309	7.54179	0.00602842	0.0445342
down	ENSSSCG00000005124	IFT74	101.917	1.06875	0.300083	3.5615	0.000368737	0.00419823	1.14215	2.06243	8.61497	0.00333412	0.0292726
up	ENSSSCG00000005125	LRRC19	15.7086	-3.02289	0.861617	-3.50839	0.000450821	0.00486715	-2.99093	-0.534015	13.0079	0.000310177	0.00545964
down	ENSSSCG00000005127	nan	404.038	0.798104	0.215272	3.70743	0.000209377	0.00273611	0.77826	3.99865	9.00523	0.00269209	0.0252126
down	ENSSSCG00000005136	IFNE	8.04832	3.03721	1.10907	2.73853	0.00617149	0.0354338	2.92544	-1.28492	9.36492	0.00221177	0.0219333
down	ENSSSCG00000005166	MLLT3	307.819	0.915539	0.216281	4.23311	2.30486e-05	0.000476597	0.871771	3.60502	10.1698	0.00142763	0.0160753
down	ENSSSCG00000005190	NFIB	810.053	1.2645	0.401708	3.14779	0.00164508	0.0130318	1.22673	4.9956	9.24262	0.00236447	0.0229496
down	ENSSSCG00000005194	PTPRD	7.97347	3.39905	1.03876	3.27222	0.00106706	0.00935989	3.30818	-1.25585	13.6743	0.000217408	0.00420554
down	ENSSSCG00000005199	GLDC	41.0268	3.87792	0.752603	5.15268	2.56784e-07	1.16098e-05	3.83722	0.761662	22.4288	2.18075e-06	0.000127591
up	ENSSSCG00000005215	JAK2	1448.76	-1.40411	0.33742	-4.1613	3.16435e-05	0.00061371	-1.3808	5.83613	16.3747	5.19737e-05	0.00143709
up	ENSSSCG00000005229	VLDLR	2779.17	-0.962872	0.194316	-4.95518	7.22651e-07	2.72418e-05	-0.96621	6.77824	20.4466	6.13169e-06	0.000281628
down	ENSSSCG00000005255	ENSSSCG00000005255	1290.47	0.676778	0.249617	2.71126	0.00670271	0.0375612	0.713938	5.67406	8.04933	0.00455205	0.0363444
up	ENSSSCG00000005267	ANXA1	23201.9	-1.09849	0.310887	-3.5334	0.000410256	0.00455657	-1.14136	9.85005	12.9673	0.000316979	0.00551302
up	ENSSSCG00000005277	GCNT1	80.0299	-1.33741	0.413371	-3.23537	0.00121484	0.0103683	-1.35485	1.69322	8.68937	0.00320071	0.0285294
down	ENSSSCG00000005297	DNAJB5	327.096	0.762819	0.20472	3.72616	0.000194421	0.00258878	0.753282	3.69958	7.85703	0.00506234	0.0391575
down	ENSSSCG00000005308	RUSC2	71.8365	1.89439	0.557704	3.39677	0.000681868	0.00671411	1.92502	1.5518	10.713	0.00106384	0.0130107
down	ENSSSCG00000005338	RECK	22.6652	2.12296	0.647073	3.28087	0.00103488	0.00915281	2.15546	0.0125199	10.2269	0.00138409	0.0157673
up	ENSSSCG00000005358	ENSSSCG00000005358	1885.22	-0.601537	0.210351	-2.85969	0.00424059	0.0269464	-0.623607	6.22201	7.45895	0.00631218	0.0459116
down	ENSSSCG00000005388	INVS	231.377	1.55606	0.388493	4.00537	6.19198e-05	0.0010579	1.55374	3.21087	13.1729	0.000284023	0.00510997
up	ENSSSCG00000005437	KLF4	5402.95	-2.0148	0.403301	-4.99577	5.86025e-07	2.28781e-05	-2.04564	7.74919	24.4531	7.61409e-07	5.43275e-05
down	ENSSSCG00000005444	TMEM245	2075.49	0.64984	0.24351	2.66864	0.00761595	0.0413972	0.882696	6.37428	17.1054	3.53617e-05	0.0010731
up	ENSSSCG00000005453	ENSSSCG00000005453	26102.5	-1.21898	0.403091	-3.02408	0.00249387	0.018158	-1.24419	10.0208	9.16873	0.00246185	0.0235973
up	ENSSSCG00000005466	PTBP3	14610.2	-0.686252	0.21478	-3.19514	0.00139764	0.0114965	-0.707765	9.17501	9.19867	0.00242191	0.0233104
up	ENSSSCG00000005481	nan	2676.2	-1.52327	0.315883	-4.82225	1.41946e-06	4.78635e-05	-1.46803	6.70953	22.1002	2.58779e-06	0.000146364
down	ENSSSCG00000005484	ZNF618	58.8792	1.90746	0.458973	4.15593	3.2396e-05	0.000627439	1.88753	1.2699	13.8453	0.000198488	0.00391807
down	ENSSSCG00000005498	PAPPA	288.753	3.10746	0.609532	5.0981	3.43071e-07	1.50278e-05	3.09733	3.51672	21.6269	3.31174e-06	0.000176148
down	ENSSSCG00000005501	TRIM32	565.998	0.893249	0.179104	4.98731	6.12245e-07	2.37811e-05	0.8733	4.48287	14.4742	0.000142089	0.00309737
down	ENSSSCG00000005610	SLC2A8	164.205	1.2353	0.339769	3.63571	0.000277217	0.00338364	1.22008	2.70948	10.1871	0.00141428	0.0159619
up	ENSSSCG00000005614	NIBAN2	16347.9	-1.11902	0.234648	-4.76894	1.852e-06	5.95903e-05	-1.14433	9.33991	20.75	5.23305e-06	0.000247031
down	ENSSSCG00000005625	ENG	78.2091	2.05537	0.358195	5.73814	9.57235e-09	6.83232e-07	2.03477	1.66263	23.0763	1.55701e-06	9.8409e-05
down	ENSSSCG00000005626	FPGS	107.436	1.39035	0.474822	2.92815	0.00340988	0.0229958	1.3636	2.10273	7.41104	0.00648249	0.0465943
down	ENSSSCG00000005669	MIGA2	260.839	0.91358	0.189054	4.83237	1.34915e-06	4.58221e-05	0.893226	3.37177	11.2587	0.000792498	0.0105381
down	ENSSSCG00000005689	FNBP1	146.856	1.4086	0.274768	5.12648	2.95207e-07	1.31358e-05	1.40541	2.55728	16.4282	5.05276e-05	0.00141043
down	ENSSSCG00000005749	BRD3	1790.48	0.629666	0.18379	3.426	0.000612536	0.00614327	0.633429	6.1427	9.84423	0.00170365	0.0184178
down	ENSSSCG00000005753	CAMSAP1	2674.91	0.792085	0.166821	4.74812	2.05312e-06	6.45838e-05	0.772056	6.71991	15.4385	8.52348e-05	0.00207442
up	ENSSSCG00000005778	HSBP1L1	142.938	-2.1967	0.546279	-4.02121	5.79e-05	0.00100139	-2.22621	2.52528	13.9201	0.000190751	0.00380125
down	ENSSSCG00000005828	EGFL7	110.352	1.17124	0.359612	3.25695	0.00112617	0.00972667	1.14497	2.15228	7.32969	0.00678247	0.0479799
down	ENSSSCG00000005837	DIPK1B	178.535	1.09688	0.268325	4.08787	4.3536e-05	0.000788865	1.07497	2.83076	10.4728	0.00121147	0.0142446
down	ENSSSCG00000005844	NRARP	8.18736	3.13605	0.907633	3.4552	0.000549885	0.00565199	3.05349	-1.28923	14.6588	0.000128835	0.00287267
up	ENSSSCG00000005852	ENTPD8	169.922	-2.67789	0.903431	-2.96413	0.00303538	0.0210456	-2.69475	2.75497	7.44591	0.00635809	0.0461537
up	ENSSSCG00000005857	CYSRT1	246.695	-1.83806	0.650104	-2.82733	0.00469372	0.0290004	-1.86871	3.30825	7.27449	0.00699407	0.0490526
down	ENSSSCG00000005894	ARHGAP39	313.228	1.77573	0.292984	6.06086	1.35398e-09	1.35988e-07	1.7574	3.63222	28.8167	7.95607e-08	8.74989e-06
up	ENSSSCG00000005905	SLC39A4	238.013	-2.71962	0.597526	-4.55146	5.32742e-06	0.000142956	-2.73973	3.25377	17.6348	2.6765e-05	0.000868052
down	ENSSSCG00000005909	FBXL6	384.334	0.900008	0.270329	3.32931	0.000870613	0.00802734	0.884427	3.92662	8.8383	0.00294973	0.0269492
up	ENSSSCG00000005944	NDRG1	8677.08	-2.03645	0.287951	-7.07221	1.52485e-12	3.5149e-10	-2.06	8.43002	46.183	1.07707e-11	4.50123e-09
up	ENSSSCG00000005946	CCN4	7.05132	-2.26346	0.77782	-2.91001	0.00361421	0.0239714	-2.22502	-1.52403	11.9579	0.000544164	0.00805617
up	ENSSSCG00000005975	MTSS1	1566.82	-2.01381	0.523875	-3.84406	0.000121015	0.00182378	-2.0622	5.96556	14.3407	0.000152532	0.00324286
up	ENSSSCG00000005979	ANXA13	6760.2	-3.13373	1.05329	-2.97518	0.00292821	0.0204916	-3.19702	8.09528	10.3096	0.0013234	0.0152781
up	ENSSSCG00000005981	FBXO32	1326.49	-2.67587	0.589997	-4.53539	5.74963e-06	0.000151396	-2.72092	5.73601	18.2868	1.90018e-05	0.000679355
up	ENSSSCG00000006003	MAL2	43136.6	-1.04036	0.34607	-3.0062	0.00264532	0.0189678	-1.0677	10.7385	9.62475	0.00191973	0.0199475
up	ENSSSCG00000006061	ENSSSCG00000006061	1313.61	-0.536784	0.164915	-3.25492	0.00113426	0.00978453	-0.558051	5.70024	7.44898	0.00634724	0.0460978
up	ENSSSCG00000006070	nan	5038.11	-0.626286	0.201955	-3.10112	0.00192792	0.0147409	-0.650081	7.63917	8.55711	0.00344175	0.0298461
down	ENSSSCG00000006080	nan	179.515	1.71994	0.54338	3.16527	0.00154939	0.0124295	1.70378	2.83789	8.97344	0.00273932	0.0254714
down	ENSSSCG00000006101	RAD54B	147.603	1.72448	0.392573	4.39276	1.11921e-05	0.000264492	1.7447	2.57186	15.6479	7.62953e-05	0.00191091
up	ENSSSCG00000006106	CDH17	6143.67	-4.05963	0.988878	-4.10529	4.03813e-05	0.00074417	-4.09199	7.94302	20.0813	7.42177e-06	0.000324054
down	ENSSSCG00000006145	E2F5	197.844	1.19353	0.286584	4.1647	3.11767e-05	0.000609701	1.17507	2.97556	12.2274	0.000470928	0.00731239
up	ENSSSCG00000006153	FABP5	1034.27	-1.54003	0.448188	-3.43613	0.000590093	0.00598219	-1.57069	5.36388	11.86	0.000573532	0.00836396
down	ENSSSCG00000006159	HEY1	19.432	2.56586	0.746335	3.43795	0.000586134	0.00595924	2.52103	-0.241268	11.2638	0.000790329	0.0105347
down	ENSSSCG00000006162	ZC2HC1A	150.63	1.0645	0.3201	3.32551	0.000882559	0.00811089	1.03748	2.58981	7.65995	0.00564599	0.042378
down	ENSSSCG00000006163	PKIA	202.716	1.35002	0.312734	4.31682	1.5829e-05	0.000349909	1.33446	3.01027	14.057	0.00017735	0.00360792
down	ENSSSCG00000006174	JPH1	58.4931	2.0178	0.623003	3.23883	0.00120023	0.0102655	2.00913	1.26531	8.96091	0.00275818	0.0255503
down	ENSSSCG00000006179	STAU2	556.722	0.761009	0.222801	3.41564	0.000636322	0.00632319	0.703341	4.45405	7.67081	0.00561211	0.0422048
up	ENSSSCG00000006186	TRPA1	88.7513	-8.69144	1.27546	-6.81437	9.46795e-12	1.84901e-09	-8.33134	1.80887	45.8414	1.28225e-11	5.20986e-09
up	ENSSSCG00000006191	XKR9	41.3559	-2.72001	0.497615	-5.46609	4.60063e-08	2.60845e-06	-2.74922	0.771387	24.509	7.39649e-07	5.32948e-05
up	ENSSSCG00000006194	NCOA2	1551.36	-0.944313	0.316309	-2.98541	0.00283199	0.0199902	-0.895491	5.93165	8.06775	0.00450601	0.0361544
down	ENSSSCG00000006197	SULF1	45.8449	4.05753	0.54449	7.45199	9.1945e-14	2.76497e-11	3.98365	0.92868	41.3974	1.24222e-10	3.78542e-08
down	ENSSSCG00000006218	PDE7A	238.884	1.41913	0.383198	3.70338	0.00021275	0.00276732	1.38455	3.2496	10.872	0.000976305	0.012102
up	ENSSSCG00000006237	SDCBP	6707.15	-0.598412	0.182324	-3.28214	0.00103023	0.00912796	-0.674098	8.05684	10.3916	0.00126587	0.0146952
up	ENSSSCG00000006245	SDR16C5	7.14353	-3.38425	1.09096	-3.10208	0.00192169	0.0147092	-3.27849	-1.52198	12.9828	0.000314368	0.00549048
up	ENSSSCG00000006250	LYN	3851.84	-1.28235	0.318443	-4.02692	5.65116e-05	0.000981673	-1.18363	7.23377	13.2897	0.000266862	0.00492852
down	ENSSSCG00000006274	PRKDC	631.429	1.31324	0.31705	4.14205	3.44218e-05	0.000659408	1.29984	4.63961	16.0246	6.25254e-05	0.00165681
up	ENSSSCG00000006296	ATP1B1	25307.2	-0.845173	0.267356	-3.16123	0.00157105	0.0125586	-0.916001	9.97679	10.9323	0.000945045	0.0117945
up	ENSSSCG00000006325	MGST3	1946.98	-0.696323	0.226326	-3.07664	0.00209348	0.0157499	-0.717485	6.26867	8.97032	0.002744	0.0254716
down	ENSSSCG00000006336	CCDC190	7.18495	2.25512	0.798814	2.82308	0.00475641	0.0292861	2.18735	-1.41691	10.7484	0.00104367	0.0127962
down	ENSSSCG00000006362	USP21	293.052	1.14157	0.212421	5.37411	7.69604e-08	4.14613e-06	1.11785	3.53714	16.7968	4.16034e-05	0.00121222
up	ENSSSCG00000006369	F11R	3711.93	-1.40443	0.3902	-3.59924	0.000319147	0.0037742	-1.43434	7.2039	13.5154	0.000236619	0.0044774
up	ENSSSCG00000006379	CD48	61.3271	-3.38256	0.534995	-6.32261	2.57187e-10	3.22884e-08	-3.39391	1.31656	31.3587	2.14497e-08	3.07592e-06
down	ENSSSCG00000006383	VANGL2	226.925	1.6409	0.297688	5.51213	3.54511e-08	2.11219e-06	1.53962	3.15314	19.908	8.12611e-06	0.000350492
up	ENSSSCG00000006395	ENSSSCG00000006395	29174.7	-1.11428	0.325646	-3.42174	0.000622224	0.00620063	-1.13941	10.176	12.0417	0.000520223	0.00779641
up	ENSSSCG00000006400	SLAMF9	10.5664	-2.36912	0.839067	-2.82352	0.00474995	0.0292677	-2.35943	-1.05937	8.94071	0.00278884	0.0257853
up	ENSSSCG00000006468	HDGF	5847.82	-0.805961	0.158933	-5.07106	3.95604e-07	1.67045e-05	-0.824866	7.85188	18.4802	1.71675e-05	0.000630549
up	ENSSSCG00000006482	MEF2D	2855.22	-1.2056	0.15931	-7.56767	3.7997e-14	1.27208e-11	-1.02126	6.78573	25.1629	5.26855e-07	4.16557e-05
up	ENSSSCG00000006496	LMNA	34493.4	-0.740805	0.15624	-4.74146	2.12188e-06	6.65976e-05	-0.75617	10.4125	14.7562	0.000122345	0.00277448
down	ENSSSCG00000006510	ENSSSCG00000006510	1245.9	0.666921	0.149237	4.46889	7.8627e-06	0.000196372	0.644783	5.61865	10.9331	0.000944637	0.0117945
down	ENSSSCG00000006521	FAM189B	351.868	0.785444	0.227582	3.45125	0.000557999	0.00572285	0.767193	3.80116	7.81469	0.00518232	0.0398328
up	ENSSSCG00000006529	SLC50A1	375.743	-1.33812	0.389836	-3.43251	0.000598015	0.00604506	-1.36653	3.90666	10.9668	0.000927577	0.0116972
up	ENSSSCG00000006530	EFNA1	2363	-2.70485	0.360284	-7.50756	6.02393e-14	1.96982e-11	-2.64307	6.52175	50.4874	1.19931e-12	7.97376e-10
up	ENSSSCG00000006539	SHC1	3192.42	-0.565104	0.128474	-4.39858	1.08961e-05	0.000257929	-0.581972	6.97844	10.8059	0.00101176	0.0124676
down	ENSSSCG00000006550	ATP8B2	30.5433	2.98353	0.76328	3.90883	9.27423e-05	0.00147676	3.05295	0.402811	15.3419	8.97061e-05	0.00216881
up	ENSSSCG00000006556	TPM3	22459	-0.525325	0.151544	-3.46649	0.000527298	0.00545975	-0.545645	9.79331	7.94256	0.00482854	0.0378089
up	ENSSSCG00000006564	ENSSSCG00000006564	2053.64	-0.538175	0.147761	-3.64221	0.000270309	0.00330505	-0.560086	6.34427	8.66927	0.0032362	0.0286364
up	ENSSSCG00000006582	S100A14	8325.54	-1.14699	0.309662	-3.70401	0.000212215	0.00276292	-1.16875	8.36574	14.1247	0.000171086	0.00350978
up	ENSSSCG00000006587	PGLYRP4	224.865	-2.18139	0.705548	-3.09177	0.00198966	0.0151062	-2.25283	3.19107	8.70635	0.00317103	0.028386
up	ENSSSCG00000006590	S100A8	432.073	-1.90361	0.575517	-3.30765	0.000940833	0.00853487	-1.91314	4.10047	10.1332	0.00145624	0.0162774
up	ENSSSCG00000006595	IVL	444.965	-6.54794	0.602948	-10.8599	1.79e-27	8.38973e-24	-6.55359	4.14941	79.9402	3.8592e-19	1.41121e-15
down	ENSSSCG00000006619	SNX27	1867.94	0.86824	0.205031	4.23468	2.28878e-05	0.000474669	0.849393	6.20146	15.1843	9.75093e-05	0.00231537
up	ENSSSCG00000006620	TUFT1	3967.24	-1.51432	0.283838	-5.33516	9.54578e-08	5.06503e-06	-1.53964	7.29947	27.887	1.28609e-07	1.3155e-05
up	ENSSSCG00000006621	ENSSSCG00000006621	10522.1	-1.44119	0.344749	-4.18041	2.90979e-05	0.000578706	-1.46999	8.7071	17.7587	2.50772e-05	0.000828
down	ENSSSCG00000006635	SEMA6C	30.9018	1.27048	0.424985	2.98946	0.00279472	0.0198167	1.28442	0.379932	7.97097	0.00475335	0.0373802
up	ENSSSCG00000006636	GABPB2	290.55	-0.701338	0.208886	-3.35751	0.000786468	0.00749223	-0.731273	3.53084	7.32554	0.00679815	0.0480138
up	ENSSSCG00000006651	ADAMTSL4	360.169	-1.14504	0.324288	-3.53093	0.000414104	0.00456472	-1.16206	3.8401	11.033	0.000895044	0.011404
up	ENSSSCG00000006663	OTUD7B	4594.43	-0.976693	0.291537	-3.35015	0.000807684	0.00762716	-1.00305	7.50832	11.7503	0.000608322	0.00876643
up	ENSSSCG00000006664	MTMR11	369.417	-1.84469	0.558457	-3.3032	0.000955893	0.00862143	-1.88728	3.88986	10.2593	0.00135995	0.0155771
down	ENSSSCG00000006678	FCGR1A	12.3991	3.73793	1.40767	2.65541	0.00792118	0.0425438	3.45554	-1.24897	8.07223	0.00449487	0.0361046
up	ENSSSCG00000006693	PDZK1	81.5611	-5.05608	0.915168	-5.52475	3.29954e-08	1.98268e-06	-4.98903	1.74566	21.2714	3.98627e-06	0.000202455
up	ENSSSCG00000006703	PRKAB2	1697.1	-0.926713	0.173799	-5.33211	9.70808e-08	5.11256e-06	-0.935976	6.06878	20.7027	5.3639e-06	0.000251873
up	ENSSSCG00000006711	nan	7.84315	-3.32746	1.21519	-2.73823	0.00617713	0.0354495	-3.32238	-1.39408	9.73937	0.00180363	0.0191727
up	ENSSSCG00000006716	nan	36.0659	-4.81303	1.06886	-4.50297	6.70092e-06	0.000171937	-4.82686	0.572221	17.0659	3.61055e-05	0.0010889
down	ENSSSCG00000006729	TENT5C	113.161	1.73585	0.4702	3.69173	0.000222733	0.002868	1.70664	2.18515	11.1684	0.000832003	0.010895
down	ENSSSCG00000006732	TRIM45	397.472	1.02675	0.216096	4.75133	2.02081e-06	6.40173e-05	1.0274	3.98047	14.6878	0.000126867	0.00283311
up	ENSSSCG00000006755	DENND2C	315.631	-1.07511	0.220235	-4.88164	1.05209e-06	3.7263e-05	-1.09598	3.65142	15.2186	9.57551e-05	0.00228498
up	ENSSSCG00000006771	SLC16A1	4729.43	-0.640783	0.182477	-3.51159	0.000445428	0.00482897	-0.661273	7.54774	9.87116	0.0016789	0.0182175
up	ENSSSCG00000006775	CAPZA1	10788.9	-0.615906	0.165498	-3.72154	0.000198011	0.0026249	-0.639144	8.73748	9.90081	0.00165206	0.0180065
up	ENSSSCG00000006777	RHOC	7463.61	-1.02075	0.30474	-3.34957	0.00080938	0.00763643	-1.04264	8.20828	11.5537	0.000676141	0.00944596
up	ENSSSCG00000006781	CTTNBP2NL	5501.72	-1.57729	0.357474	-4.41231	1.02275e-05	0.00024499	-1.5749	7.7644	19.0198	1.29367e-05	0.0005046
up	ENSSSCG00000006820	EPS8L3	5393.6	-1.54783	0.399929	-3.87027	0.000108717	0.00167433	-1.56138	7.74129	14.8609	0.000115739	0.00264105
up	ENSSSCG00000006848	SLC25A24	10624	-0.615721	0.106416	-5.78599	7.20879e-09	5.56938e-07	-0.630019	8.71362	12.4445	0.000419231	0.00673087
down	ENSSSCG00000006853	PRMT6	296.421	1.16434	0.361734	3.21878	0.00128736	0.0108388	1.14818	3.55217	9.19833	0.00242235	0.0233104
up	ENSSSCG00000006871	SLC35A3	1408.87	-0.917371	0.276147	-3.32203	0.000893637	0.00819663	-0.94391	5.80504	11.0468	0.000888402	0.0113391
down	ENSSSCG00000006889	ARHGAP29	5870.58	0.965408	0.353278	2.73271	0.00628153	0.0358053	0.952664	7.8515	7.72468	0.00544709	0.0413036
up	ENSSSCG00000006894	FNBP1L	6242.92	-0.845006	0.215808	-3.91555	9.01979e-05	0.0014445	-0.816343	7.94431	11.6341	0.000647526	0.00915108
down	ENSSSCG00000006950	DNAI3	19.6388	3.45593	0.830124	4.16314	3.13895e-05	0.000610467	2.33045	-0.587431	9.53969	0.00201075	0.02059
down	ENSSSCG00000006969	TRMT9B	28.4053	2.94215	0.828052	3.5531	0.000380727	0.0043103	2.94448	0.309404	11.6507	0.000641792	0.00911111
up	ENSSSCG00000006984	VPS37A	1016.47	-0.559255	0.16051	-3.48423	0.000493555	0.00520231	-0.5588	5.32661	7.70464	0.00550791	0.0415955
down	ENSSSCG00000006987	SLC7A2	212.744	1.29052	0.420751	3.06719	0.00216082	0.0161785	1.27672	3.07544	8.42015	0.00371084	0.0316451
up	ENSSSCG00000006996	FRG1	508.781	-0.734624	0.168469	-4.36059	1.29709e-05	0.000298014	-0.757148	4.33598	10.6257	0.00111526	0.0134929
up	ENSSSCG00000007030	IKBKB	1747.4	-0.686562	0.225596	-3.04332	0.00233983	0.0172552	-0.692843	6.11185	8.20132	0.00418598	0.0343908
down	ENSSSCG00000007033	AP3M2	58.2075	2.45387	0.389107	6.30642	2.85566e-10	3.52223e-08	2.42787	1.25023	26.9916	2.04341e-07	1.90375e-05
up	ENSSSCG00000007043	GPCPD1	262.037	-0.824704	0.233869	-3.52635	0.000421329	0.00461395	-0.876365	3.38788	8.92817	0.00280806	0.0259302
down	ENSSSCG00000007056	PLCB1	256.707	1.85502	0.453297	4.09229	4.27136e-05	0.000775965	1.75583	3.3131	14.6058	0.000132509	0.00293681
down	ENSSSCG00000007094	DZANK1	215.437	1.11027	0.376271	2.95072	0.00317038	0.0217351	1.35088	3.17437	9.51499	0.002038	0.0207341
down	ENSSSCG00000007135	NINL	293.324	1.02934	0.34535	2.98058	0.00287707	0.0202374	0.988497	3.53195	7.50824	0.00614173	0.0451206
down	ENSSSCG00000007161	LZTS3	2744.75	0.608993	0.198828	3.06292	0.00219192	0.0163765	0.645476	6.76572	8.5705	0.00341653	0.0297285
up	ENSSSCG00000007189	SDCBP2	8117.62	-1.29254	0.309171	-4.18065	2.90682e-05	0.000578706	-1.31333	8.32919	17.8494	2.39093e-05	0.00079302
up	ENSSSCG00000007272	CHMP4B	7897.14	-1.25305	0.31628	-3.96183	7.43764e-05	0.00123764	-1.28248	8.29296	15.9964	6.3462e-05	0.00166653
up	ENSSSCG00000007309	RBM39	5238.71	-0.698907	0.16156	-4.326	1.51843e-05	0.000337294	-0.713016	7.69278	13.5068	0.000237698	0.0044862
up	ENSSSCG00000007314	ENSSSCG00000007314	1306.42	-1.66509	0.567056	-2.93637	0.00332076	0.0225028	-1.66954	5.69365	8.18478	0.00422433	0.0346352
up	ENSSSCG00000007334	SRC	2453.66	-1.61449	0.241827	-6.67621	2.45195e-11	4.2564e-09	-1.64668	6.60808	41.2987	1.30657e-10	3.82223e-08
up	ENSSSCG00000007355	TOP1	5059.97	-0.633376	0.147293	-4.30011	1.7071e-05	0.000370425	-0.655345	7.64455	11.7984	0.000592811	0.008581
down	ENSSSCG00000007356	PLCG1	1438.65	0.850451	0.240262	3.53968	0.000400617	0.0044778	0.819673	5.82465	10.8367	0.000995058	0.0122721
down	ENSSSCG00000007360	CHD6	825.207	0.687974	0.182723	3.76513	0.000166463	0.00230763	0.657969	5.02568	8.72412	0.00314028	0.0282143
down	ENSSSCG00000007362	SRSF6	4335.95	0.546751	0.208991	2.61615	0.0088928	0.0464839	0.605999	7.41896	8.67363	0.00322848	0.02862
down	ENSSSCG00000007365	nan	15.3424	1.94144	0.58768	3.30357	0.000954619	0.00861546	1.90253	-0.521969	11.2625	0.0007909	0.0105347
up	ENSSSCG00000007371	HNF4A	2471.6	-1.68789	0.55931	-3.0178	0.00254613	0.0184162	-1.72051	6.61886	9.00477	0.00269276	0.0252126
down	ENSSSCG00000007383	TOMM34	125.393	1.56242	0.274817	5.68533	1.30562e-08	8.65957e-07	1.5898	2.34561	18.9377	1.35056e-05	0.000516601
up	ENSSSCG00000007395	ENSSSCG00000007395	1999.93	-0.565341	0.11407	-4.95608	7.19292e-07	2.71881e-05	-0.586442	6.30595	10.9057	0.000958711	0.0119345
down	ENSSSCG00000007463	PTGIS	8.11895	4.79335	1.69985	2.81987	0.00480433	0.0295022	4.48656	-1.24802	8.51515	0.00352201	0.0303395
up	ENSSSCG00000007470	RIPOR3	112.158	-2.37618	0.61438	-3.8676	0.000109913	0.00168721	-2.58093	2.28696	13.1425	0.000288679	0.00516831
down	ENSSSCG00000007479	nan	11.8548	3.10008	1.04256	2.97353	0.00294395	0.0205536	3.0209	-0.801228	9.03716	0.00264547	0.0249647
down	ENSSSCG00000007481	ZFP64	518.472	0.892171	0.220786	4.0409	5.32474e-05	0.000933556	0.781025	4.34732	8.76041	0.0030784	0.0278293
up	ENSSSCG00000007484	ZNF217	3265.43	-1.1705	0.207355	-5.64489	1.65283e-08	1.07099e-06	-1.1411	7.00684	24.7476	6.53511e-07	4.89634e-05
up	ENSSSCG00000007508	ZBP1	69.3298	-1.77749	0.507086	-3.50531	0.000456077	0.00490658	-1.7907	1.49056	10.4823	0.00120521	0.0141988
up	ENSSSCG00000007525	ENSSSCG00000007525	5425.01	-0.525212	0.114833	-4.57371	4.79161e-06	0.000131591	-0.543993	7.74353	9.5351	0.0020158	0.0206189
down	ENSSSCG00000007531	FAM217B	140.147	1.58125	0.360057	4.39167	1.12482e-05	0.00026537	1.56671	2.48672	14.7015	0.000125946	0.00282847
down	ENSSSCG00000007539	RBBP8NL	119.693	2.34952	0.786993	2.98543	0.00283177	0.0199902	2.32264	2.26551	7.60913	0.00580735	0.0432506
down	ENSSSCG00000007540	CABLES2	649.601	0.932096	0.163303	5.70776	1.14472e-08	7.92902e-07	0.909965	4.68156	17.0867	3.57118e-05	0.00108148
up	ENSSSCG00000007541	PDGFA	1011.87	-1.41479	0.301602	-4.69091	2.71997e-06	8.20719e-05	-1.43318	5.33111	20.2379	6.83845e-06	0.000304957
down	ENSSSCG00000007557	MICALL2	827.13	1.3118	0.232198	5.64951	1.6091e-08	1.04748e-06	1.2942	5.0267	26.4562	2.69577e-07	2.37536e-05
down	ENSSSCG00000007567	CHST12	24.749	1.37849	0.456388	3.02044	0.00252406	0.0182942	1.34919	0.0792475	7.75466	0.00535742	0.0408353
up	ENSSSCG00000007580	WIPI2	2484.33	-0.557801	0.15515	-3.59525	0.000324084	0.00381153	-0.542841	6.61194	8.9139	0.00283008	0.0261171
up	ENSSSCG00000007585	ACTB	87562.3	-0.597364	0.202599	-2.9485	0.00319319	0.0218383	-0.633185	11.7582	8.0705	0.00449917	0.0361193
down	ENSSSCG00000007586	FSCN1	949.64	1.84405	0.426044	4.32831	1.50256e-05	0.000335357	1.83109	5.22557	18.1871	2.00229e-05	0.000705722
down	ENSSSCG00000007590	PMS2	498.401	1.1843	0.260127	4.55278	5.29425e-06	0.000142337	1.16536	4.30018	16.5748	4.67679e-05	0.0013387
up	ENSSSCG00000007602	BAIAP2L1	5660.7	-0.674055	0.217219	-3.10311	0.00191498	0.0146739	-0.697555	7.80856	8.71682	0.00315288	0.0282927
down	ENSSSCG00000007606	TRRAP	4323.28	0.782558	0.270389	2.89419	0.00380137	0.0248957	0.763766	7.40968	8.36974	0.00381521	0.0322562
up	ENSSSCG00000007609	ARPC1A	6742.72	-0.5179	0.109067	-4.74847	2.04958e-06	6.45838e-05	-0.538365	8.05767	9.32784	0.00225698	0.0222609
down	ENSSSCG00000007637	TRIM4	1133.75	0.700084	0.212116	3.30048	0.000965182	0.00868294	0.675805	5.48415	8.17288	0.00425214	0.0347853
down	ENSSSCG00000007664	AGFG2	433.366	1.82166	0.54318	3.3537	0.00079739	0.00755533	1.81875	4.11188	10.0418	0.0015303	0.0169385
up	ENSSSCG00000007682	SH2B2	176.269	-1.06488	0.295911	-3.59864	0.000319883	0.00377972	-1.0845	2.81486	9.78461	0.00175979	0.0188188
down	ENSSSCG00000007700	HIP1	196.726	1.16692	0.373811	3.12169	0.00179814	0.0139998	1.15155	2.96673	8.20068	0.00418746	0.0343908
up	ENSSSCG00000007718	CLDN4	40190.5	-1.56789	0.34172	-4.58822	4.47035e-06	0.000124225	-1.5941	10.6399	21.0278	4.52677e-06	0.000225215
up	ENSSSCG00000007735	ENSSSCG00000007735	1509.83	-0.812836	0.19334	-4.20418	2.62032e-05	0.000532433	-0.83526	5.90229	14.5739	0.000134766	0.00297318
up	ENSSSCG00000007776	BCL7C	1081.88	-0.55294	0.170281	-3.24721	0.00116542	0.00999813	-0.572744	5.41931	7.59616	0.00584929	0.0435407
down	ENSSSCG00000007789	ENSSSCG00000007789	2279.51	0.880635	0.220422	3.99523	6.46327e-05	0.00109494	0.857944	6.48847	14.017	0.000181162	0.00365506
up	ENSSSCG00000007854	DCUN1D3	736.503	-0.65413	0.203836	-3.20909	0.00133155	0.0110808	-0.672191	4.86749	7.8439	0.00509925	0.0394013
up	ENSSSCG00000007868	TMC5	773.631	-2.66227	0.626573	-4.24894	2.14785e-05	0.000448086	-2.69182	4.93816	16.3648	5.22463e-05	0.0014419
up	ENSSSCG00000007909	ABAT	30.8499	-2.19328	0.839929	-2.61127	0.0090206	0.0469773	-2.46799	0.481548	7.84714	0.00509012	0.0393516
down	ENSSSCG00000007939	ANKS3	449.459	1.14729	0.237123	4.83836	1.30915e-06	4.45714e-05	1.10429	4.1436	17.4023	3.02459e-05	0.000951411
down	ENSSSCG00000007954	SLX4	271.89	1.46108	0.345093	4.23388	2.29698e-05	0.000475667	1.46896	3.43676	15.2734	9.30171e-05	0.00223409
down	ENSSSCG00000007955	CLUAP1	372.577	0.758426	0.170795	4.44057	8.97196e-06	0.000219782	0.796906	3.88974	11.0745	0.000875236	0.0112102
down	ENSSSCG00000007958	ZNF174	285.107	1.04647	0.237789	4.40083	1.07838e-05	0.000255702	1.0237	3.4993	12.2623	0.0004622	0.00719979
down	ENSSSCG00000007979	LUC7L	1316.52	0.770955	0.235732	3.27048	0.00107365	0.00940012	1.07003	5.7481	18.2827	1.90426e-05	0.000679355
up	ENSSSCG00000007980	FAM234A	1460.81	-0.788648	0.212608	-3.7094	0.000207752	0.00271924	-0.812055	5.85476	12.2809	0.000457615	0.0071704
down	ENSSSCG00000007991	WDR90	205.199	1.22123	0.400711	3.04766	0.00230634	0.0170861	1.20803	3.02823	8.0576	0.00453133	0.0362978
down	ENSSSCG00000008018	MAPK8IP3	339.934	0.890351	0.210889	4.2219	2.42254e-05	0.000497776	0.878749	3.75278	10.9436	0.000939253	0.0117688
down	ENSSSCG00000008029	BAIAP3	103.992	1.43421	0.274801	5.21908	1.79817e-07	8.74882e-06	1.41533	2.06559	15.8426	6.8834e-05	0.00177463
up	ENSSSCG00000008034	NOXO1	268.839	-2.00679	0.475945	-4.21643	2.48205e-05	0.000508007	-2.0346	3.42931	15.7612	7.18607e-05	0.0018312
down	ENSSSCG00000008041	PKD1	643.168	1.41777	0.282919	5.01123	5.40823e-07	2.15425e-05	1.4023	4.66619	22.206	2.44908e-06	0.000141034
down	ENSSSCG00000008051	ABCA3	406.732	0.912785	0.227565	4.01109	6.04391e-05	0.00103892	0.899313	4.01285	10.536	0.00117071	0.0139332
down	ENSSSCG00000008055	TEDC2	164.098	1.48729	0.327337	4.54361	5.52993e-06	0.00014671	1.48441	2.70763	16.3431	5.28482e-05	0.00144759
up	ENSSSCG00000008090	IL1A	1871.53	-3.83126	0.337312	-11.3582	6.75132e-30	9.49303e-26	-3.8493	6.2141	112.486	2.79569e-26	4.08925e-22
down	ENSSSCG00000008096	ZC3H6	928.22	0.898537	0.221012	4.06555	4.79192e-05	0.000851824	0.821732	5.18643	11.4162	0.000728068	0.0100147
down	ENSSSCG00000008117	ZNF2	103.638	1.03432	0.31541	3.27929	0.00104067	0.00918577	1.08506	2.07189	8.26996	0.00403063	0.033575
up	ENSSSCG00000008123	ARID5A	339.794	-1.57148	0.34929	-4.49907	6.82507e-06	0.000173672	-1.61024	3.75884	19.0839	1.25095e-05	0.000490555
up	ENSSSCG00000008124	NEURL3	18.2451	-3.05347	0.871236	-3.50475	0.000457031	0.00491308	-3.03027	-0.340377	11.9053	0.000559748	0.00821227
down	ENSSSCG00000008137	ENSSSCG00000008137	1551.17	0.575485	0.165072	3.48626	0.000489821	0.0051707	0.550854	5.93377	8.01564	0.0046375	0.0368629
down	ENSSSCG00000008201	CNNM3	1012.74	1.09908	0.153819	7.14527	8.98223e-13	2.17757e-10	1.07987	5.32029	27.6842	1.42827e-07	1.41593e-05
up	ENSSSCG00000008214	ENSSSCG00000008214	962.802	-7.54027	0.817936	-9.21865	3.0085e-20	6.04322e-17	-7.54657	5.25804	48.1088	4.03211e-12	1.96592e-09
up	ENSSSCG00000008221	KDM3A	2297.12	-1.58008	0.214368	-7.37086	1.6953e-13	4.96616e-11	-1.5945	6.50976	44.4436	2.61797e-11	8.90537e-09
down	ENSSSCG00000008227	ST3GAL5	31.9225	2.35987	0.528461	4.46556	7.98607e-06	0.000199099	2.72487	0.655655	17.424	2.99021e-05	0.000942627
down	ENSSSCG00000008233	TMEM150A	98.6315	1.70712	0.361843	4.71783	2.38372e-06	7.35032e-05	1.76859	2.01976	16.379	5.18573e-05	0.00143658
up	ENSSSCG00000008240	ENSSSCG00000008240	185.359	-1.37934	0.466496	-2.9568	0.00310852	0.0213944	-1.38813	2.88942	7.75533	0.00535544	0.0408353
up	ENSSSCG00000008242	KCMF1	1635.15	-0.531995	0.165295	-3.21845	0.00128885	0.0108388	-0.551665	6.01486	7.76411	0.00532946	0.0406858
up	ENSSSCG00000008261	HK2	2739.16	-1.88654	0.314715	-5.99443	2.04203e-09	1.87667e-07	-1.90331	6.76205	35.9837	1.98972e-09	4.28642e-07
down	ENSSSCG00000008262	SEMA4F	427.039	1.13971	0.30794	3.70109	0.000214678	0.0027821	1.17002	4.08521	13.0499	0.000303305	0.00537751
up	ENSSSCG00000008265	DOK1	805.088	-0.882793	0.299479	-2.94776	0.00320087	0.0218695	-0.911076	4.99784	8.70454	0.00317419	0.0283969
up	ENSSSCG00000008268	AUP1	2261.73	-0.525097	0.143851	-3.65028	0.000261959	0.00321977	-0.52016	6.48058	7.77129	0.00530831	0.0405667
down	ENSSSCG00000008307	SFXN5	136.097	1.34092	0.375941	3.56683	0.000361331	0.00412727	1.31576	2.44488	9.7407	0.00180232	0.0191727
up	ENSSSCG00000008311	CYP26B1	275.15	-2.33036	0.49803	-4.67915	2.88064e-06	8.63641e-05	-2.34775	3.45964	18.9618	1.3336e-05	0.000514686
up	ENSSSCG00000008334	MXD1	4681.73	-2.54686	0.530178	-4.80378	1.55699e-06	5.18787e-05	-2.57347	7.54244	21.0062	4.57789e-06	0.000226219
up	ENSSSCG00000008336	ANXA4	9071.59	-1.0588	0.284239	-3.72503	0.000195289	0.00259788	-1.13933	8.49792	16.0426	6.19344e-05	0.00164413
down	ENSSSCG00000008340	ANTXR1	383.413	3.47106	0.666249	5.20985	1.88994e-07	9.12534e-06	3.52795	4.08204	17.4751	2.91098e-05	0.000923176
up	ENSSSCG00000008348	PLEK	12.2807	-3.94432	0.837287	-4.71083	2.46713e-06	7.55781e-05	-3.85309	-0.855938	27.6652	1.44237e-07	1.41594e-05
down	ENSSSCG00000008360	CEP68	918.471	1.24418	0.227135	5.47772	4.30853e-08	2.5034e-06	1.21097	5.17719	23.0297	1.59516e-06	9.9287e-05
up	ENSSSCG00000008368	UGP2	3366.52	-0.961593	0.257764	-3.73052	0.000191083	0.00255402	-0.996276	7.06082	14.3603	0.000150953	0.00322806
down	ENSSSCG00000008386	KIAA1841	154.551	1.69418	0.491236	3.44881	0.000563071	0.00576646	1.64468	2.61428	9.9311	0.0016251	0.0177921
up	ENSSSCG00000008388	REL	576.565	-1.21555	0.303236	-4.00858	6.10838e-05	0.0010465	-1.21676	4.50283	16.5406	4.76198e-05	0.00134726
down	ENSSSCG00000008397	EFEMP1	48.0361	2.5006	0.707847	3.53269	0.000411359	0.00456472	2.49181	0.978486	11.6542	0.000640571	0.00910558
down	ENSSSCG00000008406	CCDC88A	380.676	1.48576	0.460986	3.22301	0.00126853	0.0107257	1.47599	3.92608	9.11476	0.00253555	0.0241014
down	ENSSSCG00000008422	nan	117.93	2.30698	0.422043	5.46622	4.59743e-08	2.60845e-06	2.25954	2.24398	20.9921	4.61184e-06	0.000227129
down	ENSSSCG00000008427	KCNK12	177.922	2.77189	0.891578	3.10897	0.00187739	0.0144647	2.76926	2.82697	7.98031	0.00472888	0.0372479
down	ENSSSCG00000008428	MSH2	1131.24	1.42793	0.376937	3.78826	0.000151706	0.00214602	1.41711	5.48811	13.2532	0.00027211	0.00498061
up	ENSSSCG00000008429	EPCAM	14230.3	-1.1627	0.315229	-3.68843	0.000225645	0.00289652	-1.18746	9.14185	13.6722	0.000217652	0.00420554
up	ENSSSCG00000008433	STPG4	19682.8	-0.605679	0.135155	-4.48137	7.41647e-06	0.000187559	-0.619	9.60171	11.2942	0.000777516	0.0104094
down	ENSSSCG00000008448	PREPL	998.849	0.677892	0.16096	4.21155	2.53623e-05	0.000518342	0.653861	5.29948	10.3657	0.00128378	0.0148657
up	ENSSSCG00000008453	ABCG8	87.2604	-5.04275	0.902822	-5.58554	2.3298e-08	1.43054e-06	-5.04566	1.82107	22.7192	1.87485e-06	0.000112854
down	ENSSSCG00000008456	PLEKHH2	39.2278	2.05576	0.553469	3.71431	0.00020376	0.00268089	2.02475	0.719985	10.9358	0.000943225	0.0117919
up	ENSSSCG00000008464	MTA3	677.798	-0.87021	0.271755	-3.20219	0.00136386	0.0113007	-0.896348	4.75048	9.46595	0.00209321	0.0210284
down	ENSSSCG00000008470	THUMPD2	292.536	0.866662	0.235376	3.68203	0.000231387	0.00294704	0.850194	3.53493	9.00383	0.00269415	0.0252126
down	ENSSSCG00000008495	PRKD3	1681.87	0.615231	0.185839	3.31057	0.000931078	0.00845729	0.723609	6.06532	12.2741	0.0004593	0.0071704
down	ENSSSCG00000008498	HEATR5B	1519.13	0.81749	0.165548	4.93809	7.88917e-07	2.9192e-05	0.797833	5.90405	16.2609	5.51918e-05	0.00149222
down	ENSSSCG00000008575	ASXL2	1527.83	0.668358	0.190008	3.51752	0.000435595	0.00474799	0.674224	5.9173	9.78146	0.0017628	0.0188346
down	ENSSSCG00000008577	DNAJC27	57.2666	2.21732	0.384865	5.76129	8.34753e-09	6.17761e-07	2.19232	1.23292	22.1724	2.49231e-06	0.000142516
up	ENSSSCG00000008583	ITSN2	1182.68	-0.550182	0.156377	-3.51829	0.00043433	0.00473787	-0.57056	5.54965	7.73604	0.00541294	0.0410659
down	ENSSSCG00000008589	WDCP	229.097	1.08697	0.275091	3.95131	7.77254e-05	0.00128218	1.09116	3.19009	11.3609	0.00075006	0.0101962
up	ENSSSCG00000008634	ATP6V1C2	406.982	-2.14919	0.643183	-3.34149	0.000833301	0.00778806	-2.22832	4.04266	10.53	0.00117452	0.0139559
up	ENSSSCG00000008645	ID2	3295.55	-1.85611	0.531989	-3.489	0.000484839	0.00513353	-1.88098	7.03511	11.6979	0.000625716	0.00892912
up	ENSSSCG00000008648	RSAD2	502.561	-3.14459	0.68457	-4.59353	4.35811e-06	0.000121828	-3.10572	4.31011	16.5501	4.73804e-05	0.0013457
up	ENSSSCG00000008664	LRATD1	553.998	-1.88869	0.615563	-3.06823	0.00215328	0.0161479	-1.90984	4.46003	8.86028	0.00291443	0.0266934
down	ENSSSCG00000008689	ZFYVE28	25.2384	2.51891	0.671988	3.74844	0.000177936	0.00241554	2.47845	0.10809	12.4963	0.000407769	0.00661323
up	ENSSSCG00000008712	PPP2R2C	735.842	-1.66132	0.372869	-4.4555	8.36986e-06	0.000206834	-1.68819	4.87272	19.1399	1.21476e-05	0.000480226
down	ENSSSCG00000008724	ACOX3	230.543	1.17497	0.237513	4.94696	7.53827e-07	2.83411e-05	1.15458	3.18686	16.8788	3.98437e-05	0.00117455
down	ENSSSCG00000008749	SLIT2	15.4832	2.94642	0.89421	3.295	0.000984208	0.00881461	2.89491	-0.517869	11.0667	0.000878938	0.011238
up	ENSSSCG00000008771	C4orf19	1902.56	-1.13982	0.315115	-3.61714	0.000297871	0.00356264	-1.1485	6.23555	13.2202	0.000276949	0.00503847
up	ENSSSCG00000008772	RELL1	3603.39	-1.0936	0.28598	-3.82403	0.000131288	0.00193505	-1.12002	7.15862	15.1072	0.000101573	0.00239631
down	ENSSSCG00000008812	ATP10D	168.607	1.24011	0.268056	4.6263	3.72262e-06	0.000107043	1.26657	2.76141	13.9884	0.000183938	0.00369896
up	ENSSSCG00000008820	TEC	397.219	-1.25935	0.211653	-5.95004	2.68072e-09	2.37897e-07	-1.2794	3.98156	22.9778	1.63879e-06	0.000101142
up	ENSSSCG00000008832	LRRC66	787.9	-2.02215	0.352355	-5.73897	9.52528e-09	6.83232e-07	-2.02017	4.97269	27.4832	1.58467e-07	1.5082e-05
down	ENSSSCG00000008853	TLL1	20.0367	2.2085	0.633566	3.48582	0.000490627	0.00517532	2.20133	-0.18034	11.9696	0.000540767	0.00803841
down	ENSSSCG00000008866	GUCY1A1	13.4702	4.13612	1.06338	3.8896	0.000100411	0.0015705	4.00642	-0.702695	16.2641	5.50968e-05	0.00149222
down	ENSSSCG00000008867	CTSO	278.672	1.84758	0.434496	4.25224	2.11642e-05	0.000443503	1.7578	3.4334	15.7675	7.16232e-05	0.00182833
down	ENSSSCG00000008870	GUCY1B1	65.1124	4.9123	0.828632	5.9282	3.06272e-09	2.64202e-07	4.99249	1.49878	28.0828	1.16235e-07	1.1973e-05
down	ENSSSCG00000008902	PPAT	179.426	1.8729	0.460556	4.06661	4.7702e-05	0.000849035	1.8589	2.83665	14.333	0.000153155	0.00324667
down	ENSSSCG00000008913	IGFBP7	1052.04	1.4526	0.467785	3.10528	0.00190098	0.0145962	1.49975	5.40091	9.55098	0.00199843	0.0205274
up	ENSSSCG00000008929	ENSSSCG00000008929	17.8526	-4.02415	1.05087	-3.82937	0.000128474	0.00190355	-3.98463	-0.394297	13.732	0.000210835	0.00410637
up	ENSSSCG00000008930	TMPRSS11F	1020.73	-1.97739	0.633269	-3.1225	0.0017932	0.013969	-2.01008	5.34357	9.21293	0.00240312	0.0231863
up	ENSSSCG00000008954	nan	916.271	-1.95491	0.471597	-4.14531	3.3936e-05	0.000654561	-1.97527	5.16955	18.1977	1.99123e-05	0.000705222
up	ENSSSCG00000008957	AMCF-II	372.343	-1.7679	0.512344	-3.45062	0.000559302	0.00573203	-1.78766	3.88663	11.392	0.000737626	0.0100928
up	ENSSSCG00000008959	CXCL2	7203.52	-1.69274	0.371089	-4.56156	5.07759e-06	0.000137665	-1.78141	8.15884	26.7987	2.25792e-07	2.06416e-05
up	ENSSSCG00000008966	PARM1	699.162	-2.00959	0.481142	-4.17672	2.95748e-05	0.00058406	-2.04533	4.80381	16.5679	4.69385e-05	0.00134096
up	ENSSSCG00000008984	ENSSSCG00000008984	4807.21	-0.637616	0.217268	-2.9347	0.00333872	0.0225809	-0.662261	7.57182	8.07636	0.00448465	0.0360621
up	ENSSSCG00000008988	CCNG2	1921.55	-2.3705	0.40648	-5.83178	5.48405e-09	4.38132e-07	-2.40644	6.2612	32.6958	1.07768e-08	1.67694e-06
up	ENSSSCG00000008989	CNOT6L	1633.95	-0.683714	0.204339	-3.34598	0.000819916	0.00770644	-0.628164	6.0042	8.41712	0.00371704	0.0316468
down	ENSSSCG00000009007	TMEM131L	662.925	1.0886	0.222857	4.88473	1.03569e-06	3.68678e-05	1.07189	4.71042	18.0832	2.1146e-05	0.000726976
up	ENSSSCG00000009037	ZNF827	416.035	-1.01838	0.287821	-3.53823	0.000402822	0.00449174	-1.02153	4.0372	11.5826	0.000665732	0.00933621
up	ENSSSCG00000009048	GAB1	563.697	-1.08438	0.318403	-3.40569	0.000659981	0.00653061	-1.10983	4.48516	11.1208	0.000853662	0.0110794
down	ENSSSCG00000009090	KIAA1109	1271.43	0.852778	0.259453	3.28683	0.00101322	0.00900562	0.828756	5.64929	9.4197	0.00214667	0.0214476
up	ENSSSCG00000009100	TNIP3	3806.93	-1.35527	0.361094	-3.75324	0.000174563	0.00238535	-1.11569	7.19115	9.16924	0.00246117	0.0235973
down	ENSSSCG00000009113	METTL14	550.849	1.03245	0.174189	5.92716	3.08215e-09	2.64257e-07	1.01142	4.44461	18.9703	1.32767e-05	0.000513751
down	ENSSSCG00000009114	PRSS12	85.9347	1.87433	0.567339	3.30371	0.000954131	0.00861546	1.85303	1.79611	9.49665	0.00205847	0.0208225
down	ENSSSCG00000009122	ARSJ	259.465	1.65771	0.518039	3.19996	0.00137446	0.0113525	1.63261	3.36276	9.166	0.00246553	0.0236171
up	ENSSSCG00000009132	ENPEP	45.3925	-3.27927	0.802422	-4.08672	4.37523e-05	0.000791765	-3.38999	0.982451	14.2885	0.000156822	0.00330047
down	ENSSSCG00000009151	CYP2U1	210.776	1.8512	0.252025	7.34528	2.05329e-13	5.77426e-11	1.85942	3.07681	33.3777	7.58905e-09	1.21984e-06
up	ENSSSCG00000009152	SGMS2	2111.98	-1.16481	0.284879	-4.0888	4.33605e-05	0.0007867	-1.14551	6.37704	16.5867	4.6477e-05	0.00133407
up	ENSSSCG00000009176	LAMTOR3	967.873	-0.675767	0.151356	-4.46474	8.01651e-06	0.000199505	-0.647003	5.2532	10.4947	0.00119715	0.0141329
up	ENSSSCG00000009179	MTTP	76.6881	-2.16377	0.515129	-4.20045	2.66391e-05	0.000538952	-2.18028	1.63477	14.992	0.000107968	0.00249791
up	ENSSSCG00000009186	METAP1	2781.95	-0.596461	0.164657	-3.62244	0.000291841	0.00351936	-0.628762	6.7823	10.4142	0.00125048	0.0145859
down	ENSSSCG00000009209	NAP1L5	27.3001	1.94098	0.437747	4.43401	9.24965e-06	0.000225406	1.91486	0.219465	15.997	6.34435e-05	0.00166653
up	ENSSSCG00000009215	ABCG2	320.369	-2.35727	0.407836	-5.77995	7.47239e-09	5.64889e-07	-2.27533	3.64105	26.6964	2.38063e-07	2.14237e-05
up	ENSSSCG00000009216	SPP1	42504.7	-2.02148	0.315125	-6.41486	1.40956e-10	1.92426e-08	-2.03736	10.7151	40.7705	1.71199e-10	4.72477e-08
down	ENSSSCG00000009226	KLHL8	230.374	1.78796	0.277741	6.43748	1.21471e-10	1.67452e-08	1.75617	3.22142	20.9316	4.75973e-06	0.000233626
up	ENSSSCG00000009237	HPSE	138.057	-1.26246	0.461221	-2.7372	0.00619642	0.0354755	-1.39626	2.48736	8.05471	0.00453855	0.0363159
up	ENSSSCG00000009239	ENSSSCG00000009239	2898.31	-1.44791	0.500129	-2.89507	0.00379078	0.0248611	-1.46612	6.84541	8.36875	0.00381729	0.0322562
up	ENSSSCG00000009250	PRKG2	243.119	-2.80233	0.564045	-4.96826	6.75553e-07	2.59534e-05	-2.81812	3.27756	21.1499	4.24716e-06	0.000214218
down	ENSSSCG00000009259	PAQR3	587.989	0.832346	0.164531	5.05889	4.21711e-07	1.75491e-05	0.81942	4.53918	13.5824	0.000228318	0.00435412
down	ENSSSCG00000009270	IFT88	675.943	0.908837	0.251247	3.61731	0.000297686	0.00356264	1.03139	4.78436	10.5046	0.00119079	0.0140692
down	ENSSSCG00000009283	TNFRSF19	100.07	1.44471	0.442003	3.26855	0.00108101	0.00945869	1.46439	2.03317	8.76946	0.00306316	0.0277258
up	ENSSSCG00000009317	CDX2	251.127	-4.54939	0.543895	-8.36447	6.03844e-17	3.85939e-14	-4.56976	3.32894	52.6021	4.0846e-13	2.98727e-10
down	ENSSSCG00000009320	FLT1	1182.51	1.62383	0.540968	3.00171	0.00268464	0.0191618	1.61455	5.54237	8.63173	0.00330357	0.029082
up	ENSSSCG00000009330	ALOX5AP	64.926	-1.34252	0.454798	-2.95191	0.00315814	0.0216618	-1.36002	1.39687	7.48845	0.0062096	0.0454366
down	ENSSSCG00000009356	ENSSSCG00000009356	208.908	0.891554	0.226222	3.94106	8.11215e-05	0.00132429	0.8784	3.05409	8.96303	0.00275497	0.0255367
down	ENSSSCG00000009366	nan	63.1498	1.57828	0.463802	3.40291	0.000666726	0.00658807	1.54922	1.36809	9.34213	0.00223945	0.0221178
up	ENSSSCG00000009422	TSC22D1	3013.59	-1.42022	0.454506	-3.12475	0.00177958	0.0138706	-1.2571	6.84994	8.22626	0.00412884	0.0341008
up	ENSSSCG00000009434	RGCC	688.92	-1.1559	0.397998	-2.90429	0.00368082	0.0242644	-1.1703	4.76972	8.59236	0.00337577	0.029479
up	ENSSSCG00000009440	ELF1	2525.26	-0.827732	0.220283	-3.75758	0.000171564	0.00235353	-0.856086	6.64476	13.3923	0.000252666	0.00472925
down	ENSSSCG00000009475	SLAIN1	80.2371	2.54903	0.621146	4.10376	4.06496e-05	0.000747156	2.58378	1.77132	12.5942	0.000386954	0.00635952
down	ENSSSCG00000009567	RASA3	846.165	1.0638	0.159555	6.66726	2.60625e-11	4.41523e-09	1.02194	5.05716	23.5539	1.21465e-06	8.13145e-05
up	ENSSSCG00000009592	NFIL3	3018.91	-1.30032	0.205243	-6.33551	2.3656e-10	3.02388e-08	-1.32009	6.90039	35.9808	1.99273e-09	4.28642e-07
up	ENSSSCG00000009626	SORBS3	325.987	-0.792424	0.244528	-3.24062	0.00119268	0.0102071	-0.808963	3.6935	8.09768	0.00443218	0.0357582
up	ENSSSCG00000009633	ENSSSCG00000009633	7302.9	-0.747321	0.225604	-3.31253	0.000924551	0.00841431	-0.786101	8.17913	10.2817	0.00134353	0.0154374
down	ENSSSCG00000009638	ENSSSCG00000009638	2665.6	1.49716	0.299286	5.00245	5.6606e-07	2.22951e-05	1.45912	6.70743	24.4815	7.50262e-07	5.37945e-05
up	ENSSSCG00000009652	KCTD9	635.63	-0.855093	0.299852	-2.85172	0.00434836	0.027455	-0.879978	4.65796	7.79343	0.00524366	0.0401539
up	ENSSSCG00000009664	PTK2B	2753.12	-1.23049	0.316027	-3.89364	9.87524e-05	0.00154973	-1.25943	6.77283	15.7264	7.31957e-05	0.00185552
up	ENSSSCG00000009676	ZNF395	2437.75	-2.47419	0.350268	-7.06369	1.62142e-12	3.61885e-10	-2.49921	6.5968	48.8004	2.83388e-12	1.4804e-09
up	ENSSSCG00000009699	HPGD	1344.29	-4.54612	1.18845	-3.82525	0.000130642	0.0019316	-4.59403	5.76143	15.6944	7.44461e-05	0.0018807
down	ENSSSCG00000009747	STX2	169.098	1.67537	0.308543	5.42994	5.63725e-08	3.13302e-06	1.66457	2.75349	20.8564	4.95039e-06	0.000238975
down	ENSSSCG00000009774	C12orf65	85.1799	1.27936	0.397026	3.22236	0.00127138	0.0107433	1.26571	1.78056	8.05011	0.0045501	0.0363444
down	ENSSSCG00000009808	TMEM120B	172.733	1.20886	0.210574	5.7408	9.42303e-09	6.79473e-07	1.194	2.78449	15.893	6.70263e-05	0.00174411
down	ENSSSCG00000009814	ANAPC5	673.25	0.735461	0.22816	3.22344	0.00126661	0.0107159	0.718941	4.73248	8.12474	0.00436653	0.035365
up	ENSSSCG00000009821	ARPC3	4756.31	-0.705328	0.201765	-3.49579	0.000472657	0.00502725	-0.728555	7.55659	10.6945	0.00107457	0.013109
up	ENSSSCG00000009840	PRKAB1	1155.19	-0.743042	0.197646	-3.75945	0.000170285	0.00233825	-0.767083	5.51728	11.1894	0.000822657	0.0108221
up	ENSSSCG00000009844	HSPB8	542.504	-2.06843	0.389965	-5.30414	1.13204e-07	5.87366e-06	-2.08773	4.43875	24.6398	6.91083e-07	5.06225e-05
down	ENSSSCG00000009858	FBXO21	2467.04	0.559379	0.129277	4.32698	1.51165e-05	0.000336852	0.564354	6.60752	9.5278	0.00202383	0.0206289
down	ENSSSCG00000009859	TESC	23.6618	1.65684	0.453024	3.65729	0.000254892	0.00315774	1.76926	0.0465447	15.0428	0.0001051	0.00246362
up	ENSSSCG00000009865	TBX3	1257.97	-1.41844	0.389017	-3.64621	0.000266135	0.00326253	-1.45813	5.64576	13.9001	0.000192788	0.00381585
down	ENSSSCG00000009877	IQCD	55.3983	1.60136	0.390154	4.10442	4.05339e-05	0.000746004	1.57908	1.18265	12.2248	0.000471595	0.00731498
down	ENSSSCG00000009879	TPCN1	1358.97	0.768944	0.26271	2.92697	0.00342283	0.023017	0.792875	5.75655	7.94428	0.00482397	0.0377934
down	ENSSSCG00000009885	HECTD4	865.729	1.24578	0.286684	4.34549	1.38968e-05	0.000315165	1.22389	5.09579	16.555	4.72591e-05	0.00134486
up	ENSSSCG00000009886	TRAFD1	2082.98	-0.752011	0.257366	-2.92196	0.00347841	0.0232794	-0.777206	6.36789	8.56534	0.00342623	0.0297598
down	ENSSSCG00000009889	ALDH2	1164.04	0.802788	0.291893	2.75029	0.00595434	0.0346253	0.795165	5.52071	7.55486	0.00598484	0.0442793
down	ENSSSCG00000009896	BICDL1	205.731	1.56586	0.202671	7.7261	1.10894e-14	4.33134e-12	1.53156	3.02947	27.5999	1.49183e-07	1.45473e-05
down	ENSSSCG00000009901	SIRT4	31.2996	1.40409	0.361419	3.88493	0.000102361	0.00158863	1.38118	0.400901	10.9568	0.000932612	0.0117193
down	ENSSSCG00000009925	GIT2	616.206	0.468617	0.176512	2.65487	0.00793382	0.0425792	0.886439	4.65758	14.8641	0.000115542	0.00264068
down	ENSSSCG00000009926	ENSSSCG00000009926	412.854	0.871718	0.21294	4.09373	4.24487e-05	0.00077315	0.850336	4.0302	10.5792	0.00114367	0.0136782
down	ENSSSCG00000009929	TRPV4	389.509	1.16277	0.239208	4.8609	1.16855e-06	4.05702e-05	1.14453	3.94526	17.0352	3.66939e-05	0.00109984
up	ENSSSCG00000009934	KCTD10	4743.22	-1.27727	0.294053	-4.34369	1.40107e-05	0.000317237	-1.30463	7.55686	19.0001	1.30712e-05	0.00050849
down	ENSSSCG00000009963	TPST2	188.692	1.03589	0.202151	5.12435	2.98573e-07	1.32437e-05	1.01486	2.90953	12.1592	0.000488463	0.00748925
down	ENSSSCG00000009971	ZNRF3	529.33	1.13695	0.39853	2.85286	0.00433279	0.0273813	1.13655	4.3854	8.21529	0.00415388	0.0342303
up	ENSSSCG00000010012	SLC35E4	373.743	-1.32631	0.341042	-3.88899	0.000100663	0.00157269	-1.35307	3.89721	13.5083	0.000237508	0.0044862
down	ENSSSCG00000010027	PATZ1	496.719	1.01868	0.271982	3.7454	0.00018011	0.00242971	0.983148	4.28693	12.2345	0.000469149	0.0072925
up	ENSSSCG00000010032	PISD	1782.02	-0.761151	0.179039	-4.25132	2.12517e-05	0.000444672	-0.708997	6.12837	12.7686	0.000352478	0.0059618
down	ENSSSCG00000010034	ENSSSCG00000010034	222.675	1.06434	0.214357	4.96527	6.86057e-07	2.61427e-05	1.03975	3.14422	13.0607	0.000301559	0.00535304
up	ENSSSCG00000010035	YWHAH	5072.34	-0.527554	0.175226	-3.0107	0.00260644	0.0187368	-0.54718	7.64663	7.36786	0.00664	0.0473772
up	ENSSSCG00000010056	ENSSSCG00000010056	201.886	-2.65048	0.75048	-3.53171	0.000412874	0.00456472	-2.67851	2.99355	11.0851	0.000870244	0.0111855
up	ENSSSCG00000010067	MIF	6299.32	-0.647922	0.234396	-2.76422	0.00570586	0.0336254	-0.670125	7.96137	7.43234	0.00640619	0.0462919
down	ENSSSCG00000010079	PPM1F	721.163	1.11906	0.194103	5.76527	8.15282e-09	6.06544e-07	1.10121	4.8307	22.73	1.86436e-06	0.000112854
down	ENSSSCG00000010108	ENSSSCG00000010108	213.902	1.1106	0.185311	5.99317	2.05789e-09	1.87896e-07	1.09076	3.09113	15.0265	0.000106011	0.00247307
down	ENSSSCG00000010133	ARVCF	285.947	1.05842	0.346656	3.05322	0.00226397	0.0168165	1.1013	3.51	9.1971	0.00242399	0.0233108
down	ENSSSCG00000010138	ZDHHC8	95.5199	2.26301	0.520606	4.34689	1.38084e-05	0.000313668	2.2242	1.95304	14.9483	0.000110495	0.00253723
down	ENSSSCG00000010144	ACTN2	4.85574	5.60808	1.93413	2.89954	0.00373713	0.0245665	6.0612	-2.02864	14.8279	0.000117781	0.00267929
up	ENSSSCG00000010163	KCNK1	1515.38	-0.807028	0.215729	-3.74094	0.000183335	0.00246922	-0.831128	5.90774	12.7202	0.000361723	0.00608151
up	ENSSSCG00000010172	ENSSSCG00000010172	2309.98	-0.788653	0.214734	-3.6727	0.000240003	0.00301311	-0.81288	6.51597	12.3895	0.000431765	0.0068646
down	ENSSSCG00000010241	TET1	5.25145	3.56335	1.30957	2.72101	0.00650824	0.0367815	3.36844	-1.7378	12.3583	0.000439022	0.00695032
down	ENSSSCG00000010245	STOX1	40.235	1.8895	0.488696	3.86641	0.000110448	0.00169173	2.04776	0.807117	13.595	0.000226788	0.00434045
up	ENSSSCG00000010258	AIFM2	565.444	-0.882358	0.319814	-2.75897	0.00579833	0.0340703	-0.95606	4.49991	7.89557	0.0049556	0.0385023
down	ENSSSCG00000010259	TYSND1	1442.64	0.821597	0.212733	3.8621	0.000112417	0.00171442	0.797409	5.83036	11.9076	0.000559051	0.00821227
up	ENSSSCG00000010280	VSIR	346.97	-1.63827	0.545382	-3.0039	0.00266543	0.0190634	-1.67289	3.79573	8.55478	0.00344615	0.0298619
up	ENSSSCG00000010291	PLA2G12B	215.209	-3.49012	0.717814	-4.86215	1.16118e-06	4.04142e-05	-3.52365	3.11232	18.8818	1.39077e-05	0.000529759
up	ENSSSCG00000010292	P4HA1	3080.3	-2.24552	0.399062	-5.627	1.83366e-08	1.15619e-06	-2.27424	6.93995	30.3174	3.66827e-08	4.47131e-06
down	ENSSSCG00000010300	MSS51	38.0008	1.39496	0.38819	3.5935	0.000326259	0.00382613	1.36711	0.665244	9.56654	0.00198156	0.0204569
down	ENSSSCG00000010311	CAMK2G	1441.58	0.758441	0.15438	4.91283	8.97729e-07	3.2702e-05	0.788885	5.83431	17.1506	3.453e-05	0.00105885
up	ENSSSCG00000010319	SAMD8	710.324	-1.08851	0.287067	-3.79184	0.000149533	0.00212168	-0.968038	4.79652	9.85522	0.0016935	0.0183217
up	ENSSSCG00000010329	ZMIZ1	748.074	-1.68529	0.53065	-3.17589	0.00149378	0.0120922	-1.72034	4.90112	9.76338	0.00178022	0.0189791
up	ENSSSCG00000010331	ANXA11	7304.11	-0.90049	0.2465	-3.65311	0.000259086	0.0031914	-0.927738	8.17755	12.8617	0.000335376	0.00575021
down	ENSSSCG00000010340	PRXL2A	5656.59	0.971615	0.263854	3.6824	0.000231045	0.00294535	0.917035	7.78832	13.1248	0.000291415	0.00520191
up	ENSSSCG00000010341	TSPAN14	3253.91	-0.57596	0.192646	-2.98974	0.00279215	0.0198085	-0.595416	7.00835	7.65818	0.00565153	0.042378
down	ENSSSCG00000010391	ERCC6	448.998	0.709413	0.190727	3.71951	0.000199607	0.00264282	0.689622	4.15035	8.14017	0.00432952	0.0351626
up	ENSSSCG00000010445	ANKRD22	3279.79	-1.5814	0.314586	-5.02694	4.98374e-07	2.03074e-05	-1.60849	7.02512	25.7075	3.97273e-07	3.33961e-05
down	ENSSSCG00000010456	PANK1	322.85	1.02791	0.263634	3.89899	9.65949e-05	0.00152126	0.959783	3.66987	10.0394	0.00153231	0.0169385
up	ENSSSCG00000010464	PPP1R3C	3177.51	-4.62642	0.477697	-9.68483	3.49775e-22	9.83637e-19	-4.64643	6.98399	71.3774	2.95039e-17	8.63108e-14
up	ENSSSCG00000010467	BTAF1	3112.94	-0.490409	0.138656	-3.53688	0.000404886	0.00451118	-0.516052	6.94168	8.46509	0.00362027	0.0309566
down	ENSSSCG00000010475	CYP26A1	176.34	1.51988	0.502767	3.02303	0.00250255	0.0181946	1.507	2.80903	8.26888	0.00403304	0.033575
up	ENSSSCG00000010479	RBP4	826.369	-1.60486	0.476567	-3.36755	0.000758405	0.00728908	-1.61997	5.0338	11.1805	0.000826594	0.0108614
up	ENSSSCG00000010494	SORBS1	1715.99	-1.3774	0.428539	-3.21418	0.00130818	0.010949	-1.38589	6.08935	10.2922	0.00133597	0.0153868
up	ENSSSCG00000010517	PGAM1	19350.2	-0.568552	0.160356	-3.54557	0.000391764	0.00439983	-0.624389	9.5836	9.55921	0.00198949	0.0205026
up	ENSSSCG00000010540	ENTPD7	3270.19	-0.803027	0.217211	-3.697	0.000218166	0.00281692	-0.822527	7.01427	13.1904	0.000281392	0.00507513
down	ENSSSCG00000010563	BTRC	640.554	0.672533	0.160734	4.18413	2.8626e-05	0.000574194	0.74798	4.67406	11.543	0.000680056	0.00946449
down	ENSSSCG00000010570	KCNIP2	9.51057	2.47828	0.711831	3.48156	0.000498506	0.00523487	2.54323	-1.0688	18.1511	2.04049e-05	0.000715736
down	ENSSSCG00000010571	ARMH3	681.228	0.660518	0.146487	4.50907	6.51123e-06	0.00016799	0.638453	4.75088	9.17803	0.00244937	0.0235239
up	ENSSSCG00000010580	NFKB2	3608.51	-0.712344	0.225309	-3.16162	0.00156892	0.0125487	-0.715381	7.15359	9.53235	0.00201882	0.0206289
down	ENSSSCG00000010586	SUFU	92.7726	1.76149	0.272005	6.47594	9.42228e-11	1.32984e-08	1.74038	1.90352	23.5856	1.19475e-06	8.0533e-05
up	ENSSSCG00000010648	CCDC186	1067.65	-0.987618	0.240815	-4.10115	4.1111e-05	0.000753587	-1.01321	5.40504	15.0493	0.000104737	0.00246284
down	ENSSSCG00000010721	PSTK	72.9118	1.12775	0.276712	4.07554	4.59069e-05	0.000822637	1.11022	1.56216	9.78435	0.00176004	0.0188188
down	ENSSSCG00000010732	FAM53B	1616.58	0.681194	0.203457	3.3481	0.000813677	0.00766317	0.623063	5.98886	8.32645	0.0039072	0.0328452
up	ENSSSCG00000010739	CTBP2	3298.72	-0.574349	0.113008	-5.08238	3.72732e-07	1.59301e-05	-0.634673	7.03192	12.7014	0.000365372	0.00612177
up	ENSSSCG00000010753	CLRN3	593.856	-2.61039	0.6825	-3.82474	0.00013091	0.00193353	-2.78109	4.69257	12.099	0.000504477	0.00767402
down	ENSSSCG00000010756	MGMT	1534.61	0.531491	0.138758	3.83035	0.00012796	0.00189995	0.509468	5.91967	7.51046	0.00613417	0.0450877
up	ENSSSCG00000010792	ENSSSCG00000010792	79.0088	-3.62323	0.868054	-4.17397	2.99342e-05	0.000589502	-3.6553	1.68246	14.0268	0.000180227	0.00364618
up	ENSSSCG00000010849	WDR26	5359.86	-0.520809	0.118061	-4.41136	1.02723e-05	0.000245645	-0.541743	7.72731	9.00256	0.00269602	0.025214
up	ENSSSCG00000010894	TP53BP2	3174.09	-0.920223	0.272085	-3.38211	0.000719302	0.00698488	-0.942822	6.97277	12.0516	0.000517471	0.00779641
up	ENSSSCG00000010922	ELF3	12405.1	-1.83669	0.405133	-4.53353	5.80048e-06	0.00015245	-1.86497	8.94469	20.5792	5.72156e-06	0.000267124
down	ENSSSCG00000010925	PPP1R12B	286.717	1.12777	0.192315	5.86417	4.51396e-09	3.71174e-07	1.19637	3.52432	20.2783	6.69545e-06	0.000300412
down	ENSSSCG00000010957	AGTPBP1	495.995	1.04743	0.238692	4.38819	1.14298e-05	0.000267857	1.02996	4.29355	14.3818	0.000149241	0.00321022
down	ENSSSCG00000010962	FRMD3	406.292	1.17984	0.39808	2.96381	0.00303853	0.0210571	1.15037	4.00776	7.7765	0.00529303	0.040471
up	ENSSSCG00000010992	ENSSSCG00000010992	95.3465	-3.21983	0.688058	-4.6796	2.87436e-06	8.63597e-05	-2.79027	1.8445	11.8954	0.000562718	0.00823911
up	ENSSSCG00000010995	CHMP5	3185.53	-0.883817	0.300618	-2.94	0.00328208	0.0223245	-0.910871	6.98174	9.07338	0.00259357	0.0245596
up	ENSSSCG00000010996	BAG1	8590.02	-1.58258	0.402991	-3.92708	8.59841e-05	0.00138809	-1.61451	8.41643	15.6521	7.61297e-05	0.00191003
up	ENSSSCG00000010997	SPINK4	985.674	-4.90287	0.562831	-8.71109	3.00975e-18	2.82134e-15	-4.93406	5.29612	56.6793	5.13e-14	4.41391e-11
down	ENSSSCG00000011020	JCAD	151.148	2.18611	0.658396	3.32036	0.000899005	0.00823512	2.19888	2.60292	9.70209	0.00184059	0.0194245
down	ENSSSCG00000011047	FAM171A1	232.443	2.27921	0.76163	2.99254	0.00276663	0.0196572	2.25981	3.20413	7.66948	0.00561626	0.0422143
down	ENSSSCG00000011068	ENSSSCG00000011068	731.076	1.06219	0.227165	4.67587	2.92717e-06	8.73862e-05	1.06878	4.856	17.6259	2.68908e-05	0.000868282
down	ENSSSCG00000011080	SPAG6	32.0209	2.69893	0.579312	4.65885	3.17982e-06	9.39316e-05	2.66554	0.432004	18.9459	1.34477e-05	0.000516601
up	ENSSSCG00000011133	PFKFB3	8340.11	-3.03638	0.372102	-8.16006	3.34846e-16	1.7438e-13	-3.03684	8.35948	61.6754	4.0501e-15	5.92408e-12
down	ENSSSCG00000011145	ASB13	756.566	1.03256	0.206007	5.01225	5.37961e-07	2.14894e-05	1.00698	4.89845	18.218	1.97011e-05	0.000699436
down	ENSSSCG00000011163	DIP2C	410.163	1.97068	0.307717	6.4042	1.51163e-10	2.04375e-08	2.05443	4.05063	37.1362	1.1016e-09	2.64149e-07
down	ENSSSCG00000011167	ZNF782	35.4637	1.68204	0.499231	3.36926	0.000753702	0.0072583	1.99753	0.66787	14.3498	0.000151796	0.00323661
down	ENSSSCG00000011212	ENSSSCG00000011212	164.551	1.71936	0.283521	6.06432	1.32515e-09	1.3405e-07	1.70525	2.71764	23.4996	1.24941e-06	8.3069e-05
down	ENSSSCG00000011217	NEK10	37.2141	1.86958	0.618326	3.02362	0.0024977	0.0181687	1.84436	0.626074	8.12894	0.00435642	0.0353027
up	ENSSSCG00000011251	MYD88	1467.51	-0.956528	0.292146	-3.27415	0.00105981	0.00930794	-0.984241	5.86448	10.958	0.000932008	0.0117193
up	ENSSSCG00000011264	CSRNP1	1137.2	-1.60182	0.281667	-5.68693	1.29342e-08	8.61935e-07	-1.59823	5.48922	29.9009	4.54703e-08	5.45159e-06
up	ENSSSCG00000011278	TRAK1	3157.54	-1.63006	0.518677	-3.14273	0.00167381	0.0132148	-1.52686	6.93163	8.63125	0.00330445	0.029082
up	ENSSSCG00000011290	HIGD1A	6430	-1.44067	0.308392	-4.67156	2.98914e-06	8.88591e-05	-1.46856	7.99609	22.0166	2.70307e-06	0.000150908
up	ENSSSCG00000011297	ABHD5	614.119	-1.05731	0.238671	-4.42999	9.42368e-06	0.00022925	-1.07249	4.60801	15.4733	8.36802e-05	0.00205023
up	ENSSSCG00000011298	CDCP1	5922.11	-0.71816	0.168714	-4.25666	2.07502e-05	0.000436779	-0.739169	7.87228	13.1966	0.000280453	0.00506823
up	ENSSSCG00000011317	FYCO1	4576.54	-1.0397	0.299416	-3.47242	0.00051578	0.0053841	-1.03821	7.49685	12.2112	0.00047503	0.00735267
up	ENSSSCG00000011322	CCR1	18.4064	-3.52197	1.07972	-3.26194	0.00110654	0.00960434	-3.51175	-0.350512	9.90593	0.00164747	0.0179967
down	ENSSSCG00000011330	NBEAL2	3867.8	0.805504	0.291293	2.76527	0.00568759	0.0335599	0.781699	7.25185	7.32942	0.00678351	0.0479799
down	ENSSSCG00000011342	DHX30	1454.03	0.810819	0.293661	2.76107	0.0057612	0.0339089	0.823692	5.84261	8.37808	0.00379773	0.0321281
up	ENSSSCG00000011353	PFKFB4	508.986	-1.55697	0.38944	-3.99799	6.38828e-05	0.00108485	-1.52491	4.3249	14.3899	0.000148599	0.00320111
down	ENSSSCG00000011360	CELSR3	145.104	1.66817	0.285878	5.83527	5.3705e-09	4.31512e-07	1.65266	2.5349	21.7661	3.07994e-06	0.000166237
down	ENSSSCG00000011369	WDR6	4200.51	1.15896	0.161336	7.18353	6.79328e-13	1.73673e-10	1.12909	7.36717	33.5935	6.79188e-09	1.12892e-06
up	ENSSSCG00000011407	RASSF1	1538.5	-0.848788	0.236631	-3.58697	0.000334542	0.00389971	-0.864707	5.92881	12.0743	0.000511224	0.00772487
down	ENSSSCG00000011416	DOCK3	6.53316	3.28628	1.18422	2.77505	0.00551938	0.0328152	3.36185	-1.50208	10.5893	0.00113742	0.0136369
up	ENSSSCG00000011424	TEX264	1107.19	-0.621247	0.11725	-5.29849	1.16763e-07	6.01394e-06	-0.686491	5.45853	13.3643	0.000256458	0.00477862
up	ENSSSCG00000011437	ALAS1	2636.85	-1.15371	0.326751	-3.53084	0.000414237	0.00456472	-1.17126	6.7062	13.1539	0.000286923	0.00514316
up	ENSSSCG00000011441	TNNC1	9.97306	-2.50261	0.844003	-2.96517	0.00302517	0.0209955	-2.4718	-1.10308	10.3071	0.00132518	0.0152867
down	ENSSSCG00000011463	IL17RD	52.1756	2.53997	0.492743	5.15475	2.53974e-07	1.15198e-05	2.51011	1.10449	20.9201	4.78855e-06	0.000233654
down	ENSSSCG00000011500	KBTBD8	151.95	1.45616	0.305141	4.77209	1.8232e-06	5.87983e-05	1.43458	2.59962	15.7707	7.15021e-05	0.00182833
up	ENSSSCG00000011510	TMF1	2324.09	-0.947713	0.286248	-3.31081	0.000930271	0.00845542	-0.965309	6.52523	11.0694	0.000877647	0.0112313
up	ENSSSCG00000011511	FRMD4B	1143.48	-2.02628	0.397095	-5.10277	3.34725e-07	1.48005e-05	-2.04722	5.5076	24.8742	6.11948e-07	4.71103e-05
up	ENSSSCG00000011529	TRNT1	688.561	-0.639465	0.171356	-3.7318	0.00019012	0.00254598	-0.625082	4.76499	8.26373	0.0040445	0.0336512
up	ENSSSCG00000011550	CAMK1	284.494	-1.31723	0.365214	-3.60672	0.000310091	0.00369194	-1.3301	3.50365	11.1901	0.000822369	0.0108221
up	ENSSSCG00000011552	ARPC4	6128.76	-0.761418	0.244599	-3.11292	0.00185247	0.0142961	-0.810549	7.92251	10.8799	0.000972109	0.0120603
up	ENSSSCG00000011557	CIDEC	858.481	-6.09906	0.813584	-7.49653	6.55304e-14	2.09414e-11	-6.13195	5.12396	34.1468	5.11083e-09	8.69258e-07
up	ENSSSCG00000011559	ENSSSCG00000011559	118.675	-1.71623	0.553191	-3.10242	0.00191942	0.0146999	-1.74735	2.25826	8.63251	0.00330216	0.029082
up	ENSSSCG00000011570	IRAK2	1182.07	-0.952067	0.319092	-2.98367	0.00284811	0.0200738	-0.988329	5.55283	9.45586	0.00210476	0.0211154
up	ENSSSCG00000011579	PPARG	1475.48	-1.08205	0.293958	-3.68098	0.000232341	0.00295652	-1.11502	5.87204	14.1986	0.000164493	0.00339357
down	ENSSSCG00000011589	IFT122	376.166	0.941082	0.249467	3.77236	0.000161708	0.0022535	0.938204	3.89761	10.9686	0.000926666	0.0116972
down	ENSSSCG00000011602	XPC	1967.08	0.544448	0.145209	3.74941	0.000177252	0.00241039	0.540186	6.27937	8.31756	0.00392637	0.0329495
up	ENSSSCG00000011613	nan	2825.64	-0.798864	0.243623	-3.2791	0.00104139	0.00918629	-0.815499	6.80311	10.9583	0.000931869	0.0117193
down	ENSSSCG00000011623	TPRA1	537.895	0.747007	0.170795	4.3737	1.22157e-05	0.000282974	0.723219	4.41136	9.79168	0.00175303	0.0187988
up	ENSSSCG00000011641	SLCO2A1	140.858	-3.46243	0.810264	-4.27321	1.92678e-05	0.000411116	-3.58463	2.58119	14.5918	0.000133495	0.00295406
up	ENSSSCG00000011672	RASA2	1012.9	-0.637131	0.154274	-4.12988	3.62958e-05	0.000690603	-0.69575	5.33013	11.5236	0.000687191	0.00954563
down	ENSSSCG00000011679	ATR	738.066	0.889209	0.244322	3.6395	0.000273171	0.00333714	0.871982	4.86364	11.2677	0.000788684	0.0105347
up	ENSSSCG00000011689	PLOD2	3254.82	-2.21657	0.543888	-4.07542	4.59315e-05	0.000822637	-2.26406	7.02881	15.5637	7.97728e-05	0.00197501
down	ENSSSCG00000011700	CP	4.16689	4.54141	1.64827	2.75526	0.00586448	0.0343355	4.10172	-2.13003	11.0813	0.000872046	0.011192
up	ENSSSCG00000011703	TM4SF4	4669.73	-2.96807	0.478318	-6.20521	5.46227e-10	6.24431e-08	-2.9881	7.53444	34.5815	4.08781e-09	7.38177e-07
up	ENSSSCG00000011734	ARL14	42.27	-3.10976	0.65952	-4.7152	2.41479e-06	7.42983e-05	-3.12719	0.796587	19.2549	1.14378e-05	0.000454621
up	ENSSSCG00000011739	PDCD10	2881.55	-0.803233	0.169915	-4.72728	2.27548e-06	7.09309e-05	-0.77839	6.82802	14.6539	0.000129165	0.00287564
down	ENSSSCG00000011741	GOLIM4	2200.45	0.813927	0.270086	3.01359	0.0025818	0.0185902	0.798281	6.43719	9.10492	0.00254924	0.0241971
up	ENSSSCG00000011746	SKIL	1615.87	-2.04607	0.250532	-8.16693	3.16328e-16	1.71073e-13	-2.04679	5.99799	58.061	2.54115e-14	2.32309e-11
up	ENSSSCG00000011760	TBL1XR1	4153.85	-0.710651	0.200664	-3.54149	0.000397871	0.00445419	-0.722873	7.35838	11.1043	0.000861268	0.0111396
down	ENSSSCG00000011767	TTC14	1377.02	0.767104	0.135623	5.65615	1.54803e-08	1.01241e-06	0.749454	5.76348	15.8425	6.88378e-05	0.00177463
up	ENSSSCG00000011791	MAP3K13	1174.26	-1.11815	0.322937	-3.46244	0.000535304	0.00551422	-1.12594	5.5366	12.2725	0.00045967	0.0071704
down	ENSSSCG00000011797	TBCCD1	342.749	0.774755	0.219451	3.53042	0.000414899	0.00456843	0.744311	3.76287	7.49797	0.00617685	0.0452649
up	ENSSSCG00000011819	MB21D2	118.161	-1.70358	0.291143	-5.85137	4.87553e-09	3.93993e-07	-1.7262	2.247	22.0974	2.59166e-06	0.000146364
down	ENSSSCG00000011841	SENP5	797.576	0.652241	0.192501	3.38825	0.000703393	0.00686822	0.644257	4.97825	8.05019	0.00454988	0.0363444
down	ENSSSCG00000011848	TFRC	3868.17	0.852127	0.236584	3.60179	0.000316033	0.00374683	0.825789	7.24925	11.9094	0.000558511	0.00821227
down	ENSSSCG00000011849	TNK2	1665.32	0.593335	0.165003	3.59592	0.000323253	0.00380675	0.57631	6.03739	8.62943	0.00330775	0.0290904
down	ENSSSCG00000011854	LRCH3	914.964	0.536735	0.164406	3.2647	0.0010958	0.00953904	0.558278	5.17827	7.25974	0.00705175	0.0493052
up	ENSSSCG00000011874	PARP14	1081.77	-1.15964	0.364601	-3.18057	0.00146984	0.0119534	-1.1882	5.42798	10.1964	0.00140719	0.0159301
up	ENSSSCG00000011875	ENSSSCG00000011875	7.10752	-5.84986	1.42649	-4.10087	4.11603e-05	0.000753587	-5.32954	-1.60978	19.4782	1.01754e-05	0.00041343
up	ENSSSCG00000011876	DTX3L	198.597	-1.43418	0.436414	-3.28628	0.0010152	0.00901751	-1.46839	2.99221	9.75974	0.00178375	0.0189891
down	ENSSSCG00000011888	GPR156	32.8656	1.71313	0.482599	3.54979	0.000385533	0.0043577	1.69126	0.464324	10.648	0.0011019	0.0133755
down	ENSSSCG00000011929	SLC35A5	430.323	1.08089	0.287772	3.75605	0.000172614	0.00236332	1.06822	4.07964	13.6762	0.000217195	0.00420554
down	ENSSSCG00000011949	CEP97	112.44	1.31515	0.308999	4.25617	2.07955e-05	0.000437078	1.34017	2.20177	11.2949	0.000777188	0.0104094
down	ENSSSCG00000011950	NXPE3	275.699	2.37152	0.259064	9.15419	5.47656e-20	9.62573e-17	2.35152	3.44922	55.3514	1.00799e-13	8.19102e-11
up	ENSSSCG00000011951	NFKBIZ	2907.22	-3.09645	0.534617	-5.7919	6.95942e-09	5.46684e-07	-3.07161	6.83258	28.7589	8.19718e-08	8.81619e-06
down	ENSSSCG00000012034	TIAM1	195.185	1.20265	0.309082	3.89104	9.98146e-05	0.00156291	1.24445	2.96853	12.443	0.000419556	0.00673087
up	ENSSSCG00000012083	RIPK4	1906.61	-1.0601	0.27857	-3.80551	0.000141515	0.00204515	-1.08438	6.23951	14.9818	0.000108555	0.00250052
down	ENSSSCG00000012156	CDKL5	51.0717	1.51844	0.435449	3.48706	0.000488357	0.00515912	1.57735	1.10313	10.0245	0.00154473	0.017027
up	ENSSSCG00000012172	ACOT9	2667.32	-0.72019	0.244985	-2.93973	0.00328493	0.0223245	-0.720065	6.71917	8.24593	0.00408434	0.0338672
up	ENSSSCG00000012241	ENSSSCG00000012241	854.204	-1.80582	0.2226	-8.11239	4.9633e-16	2.49246e-13	-1.82954	5.08482	51.4301	7.41926e-13	5.16769e-10
down	ENSSSCG00000012265	CHST7	40.497	1.83623	0.450591	4.07515	4.59849e-05	0.000822637	1.80341	0.750947	12.978	0.000315173	0.00549468
down	ENSSSCG00000012266	SLC9A7	351.87	1.31357	0.304566	4.31292	1.61109e-05	0.000353119	1.29601	3.80533	14.5611	0.000135688	0.00298452
down	ENSSSCG00000012273	USP11	478.026	0.761684	0.204158	3.73085	0.000190832	0.00255308	0.778297	4.2475	9.38986	0.00218189	0.0216811
down	ENSSSCG00000012276	SYN1	39.555	1.60789	0.466487	3.44681	0.000567239	0.00580491	1.65488	0.740276	10.671	0.00108828	0.0132321
down	ENSSSCG00000012309	SHROOM4	132.875	1.60505	0.349302	4.59503	4.32688e-06	0.000121196	1.59771	2.4028	17.1565	3.44221e-05	0.00105776
down	ENSSSCG00000012319	ENSSSCG00000012319	94.3219	1.26145	0.26413	4.77587	1.78934e-06	5.8106e-05	1.23074	1.92581	12.0471	0.000518742	0.00779641
down	ENSSSCG00000012335	FGD1	72.847	1.81917	0.387695	4.69227	2.70196e-06	8.188e-05	1.7941	1.56372	16.2005	5.69792e-05	0.00152644
up	ENSSSCG00000012363	HEPH	7870.74	-1.01908	0.356365	-2.85966	0.00424097	0.0269464	-1.00174	8.28208	7.67653	0.00559438	0.0420931
up	ENSSSCG00000012380	P2RY4	27.744	-4.2078	1.2004	-3.50532	0.000456059	0.00490658	-4.18824	0.206592	10.1523	0.00144122	0.0161911
up	ENSSSCG00000012440	PGK1	17250.4	-1.12264	0.296705	-3.78369	0.000154518	0.00217922	-1.14648	9.4172	14.5309	0.000137878	0.00302815
up	ENSSSCG00000012459	APOOL	1959.7	-0.531004	0.151634	-3.50188	0.000461989	0.00494747	-0.54609	6.27561	8.20372	0.00418045	0.0343908
down	ENSSSCG00000012532	TCEAL1	22.7934	1.1866	0.40081	2.9605	0.00307137	0.0212011	1.18869	-0.0168925	7.42927	0.00641714	0.0462919
down	ENSSSCG00000012540	SLC25A53	24.5392	3.15403	0.593007	5.3187	1.04513e-07	5.46301e-06	3.10533	0.0890742	26.0443	3.33675e-07	2.87098e-05
down	ENSSSCG00000012548	PWWP3B	9.98502	3.21447	0.983554	3.26822	0.00108226	0.00946368	3.13244	-1.0053	11.8504	0.000576493	0.00839877
down	ENSSSCG00000012572	COL4A5	28.3916	2.82277	0.84101	3.35641	0.000789622	0.00751209	2.91147	0.329314	11.2194	0.00080945	0.0107051
down	ENSSSCG00000012624	SLC25A43	255.183	0.929309	0.215336	4.31563	1.59148e-05	0.00035075	0.906276	3.34104	10.2953	0.00133367	0.0153724
up	ENSSSCG00000012631	LONRF3	1515.48	-0.545188	0.173712	-3.13846	0.00169839	0.0133638	-0.586419	5.90337	9.48005	0.00207718	0.0209291
up	ENSSSCG00000012633	IL13RA1	2450.48	-0.92168	0.257496	-3.57939	0.000344393	0.00398561	-0.94056	6.60283	12.2904	0.000455299	0.00716093
up	ENSSSCG00000012653	ZDHHC9	1987.92	-0.975026	0.312632	-3.11876	0.00181612	0.0140932	-1.00497	6.30312	10.2046	0.00140087	0.0159024
up	ENSSSCG00000012656	ELF4	1345.85	-0.974607	0.235236	-4.1431	3.42641e-05	0.00065908	-1.00156	5.73891	15.6854	7.47996e-05	0.00188637
down	ENSSSCG00000012780	PLXNB3	745.375	1.29427	0.453544	2.85368	0.00432157	0.0273271	1.27473	4.87642	7.93206	0.00485666	0.0379276
down	ENSSSCG00000012828	STARD8	9.94861	3.01176	0.942638	3.19504	0.00139812	0.0114965	2.9548	-1.06568	12.1302	0.000496124	0.00757495
down	ENSSSCG00000012843	PIDD1	157.717	0.91482	0.194233	4.7099	2.47839e-06	7.57578e-05	0.89802	2.65346	9.52815	0.00202343	0.0206289
up	ENSSSCG00000012852	CDHR5	920.628	-2.80262	0.70896	-3.95315	7.71304e-05	0.00127442	-2.85232	5.20238	13.5932	0.000227008	0.00434045
up	ENSSSCG00000012855	SLC22A18	958.362	-1.18322	0.434033	-2.7261	0.00640868	0.036321	-1.21507	5.25434	7.61441	0.00579037	0.0431461
down	ENSSSCG00000012911	CARNS1	107.942	1.37061	0.459422	2.98334	0.00285119	0.0200855	1.36122	2.11193	7.65552	0.00565988	0.0424114
up	ENSSSCG00000012915	ENSSSCG00000012915	474.503	-0.91264	0.234881	-3.88554	0.000102104	0.00158639	-0.931226	4.23384	12.0782	0.000510138	0.00771643
up	ENSSSCG00000012916	ENSSSCG00000012916	2199.88	-0.928169	0.315866	-2.93848	0.00329821	0.0223931	-0.95372	6.44808	9.08848	0.00257225	0.0243839
down	ENSSSCG00000012940	B4GAT1	264.994	1.96027	0.273992	7.15449	8.39851e-13	2.10878e-10	1.94123	3.39298	35.4103	2.67073e-09	5.20864e-07
down	ENSSSCG00000012971	EFEMP2	9.1958	2.26692	0.823909	2.75142	0.00593368	0.0345623	2.50323	-1.08983	13.6845	0.000216227	0.00419464
up	ENSSSCG00000012974	CFL1	27754.3	-0.678763	0.200772	-3.38077	0.000722837	0.00700952	-0.692405	10.0992	9.63979	0.00190407	0.019851
up	ENSSSCG00000012980	KAT5	741.262	-0.731674	0.133538	-5.47917	4.27335e-08	2.49326e-06	-0.74827	4.87532	13.7929	0.000204111	0.0039967
down	ENSSSCG00000012982	SIPA1	237.334	1.36735	0.481182	2.84164	0.00448823	0.0280485	1.35544	3.23536	7.36404	0.00665411	0.0474085
up	ENSSSCG00000012993	SLC25A45	9.80915	-3.89343	1.0713	-3.63432	0.000278716	0.00339017	-3.79152	-1.15958	15.4966	8.26527e-05	0.00202846
up	ENSSSCG00000012996	CDC42EP2	597.85	-1.03237	0.382178	-2.70128	0.00690742	0.0383894	-1.0631	4.57268	7.3322	0.00677303	0.0479799
down	ENSSSCG00000013011	SAC3D1	121.405	1.14075	0.270212	4.22167	2.42498e-05	0.000497776	1.13718	2.28656	10.5255	0.00117737	0.0139677
up	ENSSSCG00000013017	EHD1	3883.46	-0.777396	0.227404	-3.41857	0.00062952	0.0062689	-0.902444	7.28193	13.2589	0.000271291	0.00497265
down	ENSSSCG00000013019	MEN1	742.255	0.849486	0.185812	4.57174	4.83693e-06	0.000132577	0.834645	4.87273	14.0471	0.000178291	0.00362203
up	ENSSSCG00000013028	ESRRA	2775.99	-0.598071	0.198351	-3.01522	0.00256792	0.0185452	-0.622247	6.77975	8.12271	0.00437141	0.0353849
up	ENSSSCG00000013041	FERMT3	16.0785	-3.70325	1.28057	-2.89188	0.00382942	0.0250444	-3.50052	-0.698369	7.41938	0.00645249	0.0464243
up	ENSSSCG00000013045	OTUB1	3947.45	-0.483162	0.140498	-3.43893	0.000584021	0.00594901	-0.503752	7.2852	7.46189	0.00630187	0.0458823
down	ENSSSCG00000013048	SPINDOC	319.8	1.33562	0.320782	4.16365	3.13195e-05	0.00060995	1.31999	3.6622	14.6299	0.00013082	0.00290806
up	ENSSSCG00000013078	ENSSSCG00000013078	1259.31	-0.947718	0.337353	-2.80928	0.00496525	0.030276	-0.960947	5.64096	8.06219	0.00451984	0.0362256
up	ENSSSCG00000013092	PGA5	1846.82	-4.20015	1.09917	-3.82119	0.000132812	0.00195341	-4.2478	6.21951	16.1717	5.7852e-05	0.00154416
down	ENSSSCG00000013145	DTX4	809.261	1.19206	0.396881	3.00356	0.00266843	0.0190655	1.14696	4.99235	8.33456	0.0038898	0.0327931
up	ENSSSCG00000013174	CTNND1	20016.7	-0.983334	0.314002	-3.13161	0.00173848	0.0136107	-1.03599	9.64067	10.2092	0.0013974	0.0158817
down	ENSSSCG00000013181	SERPING1	3.48224	5.3448	1.70924	3.127	0.00176597	0.0138028	5.53398	-2.33475	14.9972	0.00010767	0.00249587
up	ENSSSCG00000013239	PSMC3	5197.76	-0.604949	0.184604	-3.277	0.00104915	0.00923739	-0.620468	7.68224	8.82449	0.00297215	0.0271033
up	ENSSSCG00000013241	NR1H3	581.196	-1.07881	0.208951	-5.16297	2.43061e-07	1.10605e-05	-1.05338	4.51765	18.252	1.93519e-05	0.000688711
up	ENSSSCG00000013248	LRP4	27.2981	-3.51544	0.843516	-4.16761	3.07815e-05	0.000603652	-3.53782	0.20922	15.4653	8.40325e-05	0.00205199
up	ENSSSCG00000013252	F2	114.554	-2.17974	0.376629	-5.78748	7.14489e-09	5.56938e-07	-2.19904	2.20102	25.4106	4.63371e-07	3.78644e-05
down	ENSSSCG00000013266	LARGE2	250.747	1.17385	0.304057	3.86063	0.000113093	0.00172286	1.15767	3.31391	11.6633	0.000637468	0.00907028
down	ENSSSCG00000013295	TRIM44	480.962	0.940516	0.194263	4.84146	1.28888e-06	4.39878e-05	0.971428	4.26114	14.5766	0.000134573	0.00297318
up	ENSSSCG00000013303	ABTB2	1488.49	-1.98996	0.391252	-5.08613	3.65443e-07	1.57623e-05	-2.01406	5.88772	25.3361	4.81613e-07	3.87063e-05
up	ENSSSCG00000013337	BBOX1	8.53025	-3.21424	0.993495	-3.23529	0.0012152	0.0103683	-3.2304	-1.37907	18.7565	1.48517e-05	0.00055559
up	ENSSSCG00000013366	LDHA	43097.7	-1.16925	0.239347	-4.88516	1.03346e-06	3.68678e-05	-1.19444	10.7384	21.8489	2.94978e-06	0.000160994
up	ENSSSCG00000013377	USH1C	382.081	-1.50916	0.468741	-3.21961	0.00128364	0.0108339	-1.5188	3.92768	9.56066	0.00198792	0.0205026
up	ENSSSCG00000013408	ADM	1619.12	-2.54355	0.428378	-5.93763	2.89178e-09	2.50996e-07	-2.565	6.0064	33.729	6.33493e-09	1.06507e-06
up	ENSSSCG00000013411	WEE1	1619.54	-0.799646	0.226874	-3.52462	0.000424091	0.00463697	-0.818326	6.00023	12.3079	0.000451045	0.00710931
up	ENSSSCG00000013425	MISP	8426.87	-2.84683	0.510076	-5.58118	2.38894e-08	1.46047e-06	-2.88042	8.39361	27.7553	1.37673e-07	1.37927e-05
down	ENSSSCG00000013426	PWWP3A	1002.18	0.789682	0.229792	3.4365	0.000589278	0.00598123	0.779242	5.30731	9.73537	0.00180756	0.019198
up	ENSSSCG00000013432	MIDN	2728.52	-0.787294	0.293046	-2.68659	0.0072186	0.0398981	-0.819199	6.76218	7.34055	0.00674163	0.0477992
up	ENSSSCG00000013448	MKNK2	3813.03	-0.762703	0.240021	-3.17766	0.0014847	0.0120533	-0.793854	7.23529	10.9817	0.000920176	0.011671
up	ENSSSCG00000013481	FZR1	3047.64	-0.543709	0.143628	-3.78552	0.000153386	0.00216543	-0.533	6.90891	8.47743	0.00359579	0.0308479
down	ENSSSCG00000013490	PIP5K1C	498.293	0.978575	0.205397	4.7643	1.89511e-06	6.08382e-05	1.10117	4.3289	17.9508	2.26691e-05	0.000762253
up	ENSSSCG00000013501	CREB3L3	103.427	-1.75951	0.450815	-3.90296	9.50244e-05	0.00150128	-1.79191	2.06927	12.4686	0.000413855	0.00667404
up	ENSSSCG00000013506	STAP2	710.415	-1.41572	0.400805	-3.53219	0.000412135	0.00456472	-1.42528	4.81961	11.8784	0.00056789	0.00830652
up	ENSSSCG00000013508	SH3GL1	2483.74	-0.624437	0.221444	-2.81984	0.00480479	0.0295022	-0.650044	6.62039	7.57618	0.00591448	0.043892
down	ENSSSCG00000013517	UHRF1	2074.52	1.26425	0.363876	3.47438	0.000512027	0.00535287	1.23379	6.34874	12.0502	0.000517859	0.00779641
down	ENSSSCG00000013545	TUBB4A	235.637	3.28961	0.368361	8.9304	4.24471e-19	5.4259e-16	3.27053	3.22429	60.6278	6.89527e-15	8.40476e-12
up	ENSSSCG00000013554	TRIP10	2286.3	-0.560396	0.168042	-3.33485	0.000853441	0.00790009	-0.576705	6.49893	8.27051	0.00402942	0.033575
down	ENSSSCG00000013595	CERS4	213.054	1.4383	0.448146	3.20946	0.00132986	0.0110777	1.43054	3.08207	9.28597	0.00230915	0.0226078
down	ENSSSCG00000013620	PLPPR2	349.629	0.73409	0.135763	5.40713	6.40438e-08	3.54536e-06	0.6952	3.79003	9.02802	0.00265873	0.0250146
up	ENSSSCG00000013655	ICAM1	3366.07	-0.933486	0.254076	-3.67404	0.000238744	0.00301069	-0.954852	7.05712	13.8277	0.000200361	0.00394971
down	ENSSSCG00000013732	MAST1	38.8214	1.92176	0.558951	3.43815	0.000585698	0.00595912	1.89394	0.6918	10.0611	0.00151435	0.0168061
up	ENSSSCG00000013735	JUNB	2745.54	-1.37275	0.233077	-5.88967	3.86972e-09	3.23882e-07	-1.39716	6.76746	31.6943	1.80449e-08	2.64122e-06
down	ENSSSCG00000013767	PALM3	26.9461	2.45446	0.819788	2.99402	0.00275326	0.0195919	2.41286	0.224683	8.20248	0.00418331	0.0343908
down	ENSSSCG00000013773	ADGRL1	198.355	1.74237	0.405031	4.30182	1.69397e-05	0.000368144	1.72588	2.98143	15.5598	7.99349e-05	0.00197501
down	ENSSSCG00000013775	ADGRE5	374.147	0.916944	0.304273	3.01355	0.00258208	0.0185902	0.897134	3.88875	7.49604	0.00618349	0.0452909
down	ENSSSCG00000013837	AKAP8	1327.56	0.626481	0.205624	3.04672	0.00231349	0.0171031	0.63706	5.71256	8.33218	0.0038949	0.0328106
up	ENSSSCG00000013848	RAB8A	1888.26	-0.579262	0.18278	-3.16917	0.00152875	0.0123225	-0.603236	6.22393	8.31403	0.00393399	0.0329555
down	ENSSSCG00000013859	C19orf44	69.0167	1.50431	0.272823	5.51388	3.51006e-08	2.10021e-06	1.70408	1.55331	20.14	7.19759e-06	0.00031645
down	ENSSSCG00000013879	SLC27A1	69.7164	1.0697	0.286915	3.72829	0.000192783	0.00256941	1.13543	1.52563	8.66468	0.00324437	0.0286913
up	ENSSSCG00000013885	FCHO1	297.252	-1.11182	0.363696	-3.05702	0.00223553	0.0166404	-1.13894	3.56605	8.60658	0.00334951	0.0293549
up	ENSSSCG00000013886	B3GNT3	9678.43	-1.17751	0.33397	-3.5258	0.000422207	0.00461996	-1.20937	8.58518	13.0714	0.000299835	0.0053289
up	ENSSSCG00000013888	JAK3	861.954	-1.84317	0.449585	-4.09971	4.13665e-05	0.000756377	-1.86871	5.10157	16.2174	5.64744e-05	0.00151848
up	ENSSSCG00000013893	ARRDC2	933.353	-1.12341	0.227411	-4.93999	7.81278e-07	2.90623e-05	-1.11706	5.20447	19.8153	8.52952e-06	0.000362678
down	ENSSSCG00000013895	MAST3	323.416	0.975612	0.224725	4.34135	1.41608e-05	0.00032012	0.991773	3.68729	12.541	0.000398118	0.00649919
down	ENSSSCG00000013897	RAB3A	152.739	2.09737	0.303213	6.91714	4.60842e-12	9.39117e-10	2.14567	2.62556	34.9805	3.33019e-09	6.16591e-07
down	ENSSSCG00000013900	ENSSSCG00000013900	2699.59	1.11458	0.242961	4.58747	4.48639e-06	0.000124424	1.09705	6.73074	20.3333	6.50574e-06	0.000296447
up	ENSSSCG00000013901	IFI30	839.099	-0.661474	0.188358	-3.51179	0.000445102	0.00482897	-0.68424	5.05564	9.01692	0.00267492	0.0251036
up	ENSSSCG00000013902	ENSSSCG00000013902	1044.27	-1.01437	0.296019	-3.42671	0.000610936	0.00613598	-1.03946	5.3746	11.4322	0.000721805	0.00995084
down	ENSSSCG00000013909	CRLF1	110.601	4.18264	0.742228	5.63525	1.74805e-08	1.1108e-06	4.20757	2.18846	24.5454	7.25778e-07	5.25542e-05
down	ENSSSCG00000013911	TMEM59L	85.4718	3.03668	0.642946	4.72307	2.32307e-06	7.19486e-05	3.04791	1.84715	16.8719	3.99895e-05	0.00117455
down	ENSSSCG00000013913	KLHL26	108.699	1.27447	0.288406	4.41901	9.91528e-06	0.00023914	1.24485	2.12775	11.4701	0.000707246	0.00977778
down	ENSSSCG00000013915	CRTC1	85.3625	1.56562	0.287348	5.44852	5.07921e-08	2.85675e-06	1.54475	1.78626	17.7196	2.55977e-05	0.0008395
down	ENSSSCG00000013916	COMP	18.9747	2.53296	0.509947	4.96711	6.79595e-07	2.60376e-05	2.48707	-0.255348	23.7554	1.0939e-06	7.58318e-05
down	ENSSSCG00000013928	GDF1	138.945	1.72237	0.377914	4.55756	5.17514e-06	0.000139669	1.67038	2.4974	12.9382	0.000321938	0.00559261
up	ENSSSCG00000013931	GMIP	474.618	-1.98476	0.430272	-4.61281	3.97263e-06	0.000113075	-2.01108	4.24219	19.8861	8.21959e-06	0.000351544
down	ENSSSCG00000013933	PBX4	55.1655	1.15941	0.334408	3.46704	0.000526224	0.00545666	1.14145	1.17367	7.92923	0.00486425	0.0379666
up	ENSSSCG00000013973	ENSSSCG00000013973	2789.49	-5.85481	0.67288	-8.70112	3.28633e-18	2.88807e-15	-5.8843	6.79745	49.246	2.25789e-12	1.32105e-09
up	ENSSSCG00000013976	ENSSSCG00000013976	122.018	-2.83147	0.641168	-4.4161	1.00497e-05	0.000241553	-2.92531	2.28994	18.9869	1.31621e-05	0.000510669
down	ENSSSCG00000013978	ZNF672	195.535	1.32595	0.28446	4.66128	3.14255e-06	9.30261e-05	1.2731	2.95042	14.5244	0.000138358	0.00303224
down	ENSSSCG00000014010	MAPK9	1915.26	0.493559	0.0980321	5.03467	4.7867e-07	1.95656e-05	0.497477	6.24144	8.42878	0.00369327	0.0315362
up	ENSSSCG00000014016	SQSTM1	7886.27	-1.1594	0.341835	-3.3917	0.000694614	0.00679678	-1.18897	8.29081	11.9202	0.000555284	0.0081794
down	ENSSSCG00000014030	PHYKPL	109.727	1.19868	0.382313	3.13535	0.00171651	0.0134913	1.26571	2.17641	7.81734	0.00517473	0.0397953
down	ENSSSCG00000014035	B4GALT7	255.387	0.753832	0.193555	3.89467	9.83326e-05	0.00154659	0.738436	3.34505	7.36156	0.0066633	0.0474341
down	ENSSSCG00000014046	ZNF346	183.325	1.41855	0.251466	5.64114	1.6893e-08	1.08462e-06	1.37646	2.86349	18.4301	1.7625e-05	0.000641296
up	ENSSSCG00000014055	CDHR2	2557.87	-3.53647	0.723804	-4.88594	1.02934e-06	3.68678e-05	-3.55971	6.65854	19.3161	1.10768e-05	0.000442678
up	ENSSSCG00000014058	CLTB	6850.83	-0.762654	0.259681	-2.93689	0.00331526	0.0224763	-0.736561	8.07494	7.9221	0.00488345	0.0380609
down	ENSSSCG00000014062	SIMC1	143.504	1.01653	0.301289	3.37395	0.000740986	0.00714354	0.999904	2.5184	7.78726	0.00526159	0.0402517
up	ENSSSCG00000014066	TMEM171	251.483	-3.44963	0.558372	-6.17801	6.49133e-10	7.36086e-08	-3.48284	3.3353	31.0819	2.47361e-08	3.36956e-06
up	ENSSSCG00000014091	F2RL1	9597.63	-1.99031	0.354384	-5.61626	1.95133e-08	1.2249e-06	-2.01907	8.57669	30.6428	3.10175e-08	3.91115e-06
down	ENSSSCG00000014114	TENT2	700.157	0.582935	0.195769	2.97766	0.00290459	0.02038	0.643015	4.7992	7.49488	0.00618746	0.0452973
down	ENSSSCG00000014121	ZFYVE16	1733.11	0.728837	0.181765	4.00978	6.07756e-05	0.00104343	0.749382	6.10117	12.6527	0.000375017	0.00624373
down	ENSSSCG00000014126	MSH3	188.935	1.09729	0.3462	3.16954	0.00152679	0.0123168	1.07572	2.90952	7.92185	0.00488413	0.0380609
down	ENSSSCG00000014152	MBLAC2	137.212	1.99436	0.289338	6.89285	5.4687e-12	1.09851e-09	1.96798	2.45689	29.3559	6.02331e-08	6.88304e-06
up	ENSSSCG00000014156	ARRDC3	2309	-2.71748	0.534557	-5.08361	3.7032e-07	1.58752e-05	-2.73789	6.51863	23.4501	1.28194e-06	8.48461e-05
up	ENSSSCG00000014169	PCSK1	363.891	-3.45282	0.523821	-6.5916	4.35121e-11	6.95254e-09	-3.47968	3.86143	35.8709	2.10837e-09	4.40558e-07
up	ENSSSCG00000014170	CAST	9927.62	-0.876908	0.264423	-3.31631	0.000912162	0.00831405	-0.881767	8.6177	10.2867	0.00133989	0.0154077
down	ENSSSCG00000014182	SLCO4C1	60.2001	2.83494	0.539895	5.25092	1.51345e-07	7.49319e-06	2.81166	1.29636	22.4511	2.15558e-06	0.000126625
down	ENSSSCG00000014187	NUDT12	310.107	1.17046	0.338488	3.45792	0.000544367	0.00559937	1.143	3.621	9.68645	0.00185632	0.0195219
down	ENSSSCG00000014207	APC	3980.17	0.58757	0.175304	3.35173	0.000803086	0.00759905	0.566277	7.29252	8.1194	0.0043794	0.03543
up	ENSSSCG00000014214	TRIM36	248.796	-0.916842	0.318812	-2.87581	0.00402997	0.0258746	-0.983612	3.30309	8.8177	0.00298323	0.0271366
up	ENSSSCG00000014240	CSNK1G3	1271.76	-0.75608	0.198969	-3.8	0.000144699	0.00207826	-0.7799	5.65567	11.7422	0.000610989	0.0087962
up	ENSSSCG00000014249	MARCHF3	908.575	-1.37227	0.35152	-3.90383	9.46823e-05	0.00149924	-1.45372	5.18575	16.515	4.82658e-05	0.00136028
up	ENSSSCG00000014277	IRF1	1960.44	-1.14675	0.292525	-3.92019	8.8481e-05	0.00142186	-1.17147	6.28244	15.4998	8.25125e-05	0.00202842
up	ENSSSCG00000014298	PPP2CA	7818.58	-0.533939	0.134927	-3.95725	7.58161e-05	0.00125862	-0.554461	8.27122	8.98092	0.00272813	0.025442
down	ENSSSCG00000014336	EGR1	1189.46	1.73316	0.298511	5.806	6.39841e-09	5.05438e-07	1.71266	5.55136	30.7922	2.87197e-08	3.7474e-06
down	ENSSSCG00000014356	DNAJC18	693.373	1.39366	0.244451	5.70117	1.18985e-08	8.16875e-07	1.40786	4.78009	28.2926	1.04296e-07	1.10125e-05
down	ENSSSCG00000014366	APBB3	68.9206	1.10179	0.29994	3.67336	0.000239382	0.00301069	1.0631	1.48513	7.84004	0.00511015	0.0394439
down	ENSSSCG00000014370	TMCO6	346.567	1.05051	0.305017	3.44411	0.000572952	0.00585911	0.987583	3.7613	10.1061	0.00147779	0.0164879
up	ENSSSCG00000014372	IK	3291.4	-0.605944	0.178435	-3.39589	0.000684052	0.0067215	-0.629282	7.02517	9.26611	0.00233433	0.0227983
down	ENSSSCG00000014391	ARAP3	239.325	1.62819	0.451907	3.60294	0.000314635	0.00373655	1.61195	3.24691	11.6044	0.000657974	0.00926294
up	ENSSSCG00000014406	PRELID2	854.684	-1.48104	0.222286	-6.66279	2.68675e-11	4.44451e-09	-1.47099	5.08197	30.9746	2.61426e-08	3.50814e-06
down	ENSSSCG00000014430	ABLIM3	114.026	1.4131	0.432879	3.26443	0.00109683	0.00953904	1.39764	2.20875	8.26014	0.00405249	0.0336986
down	ENSSSCG00000014433	PCYOX1L	318.459	1.19508	0.363107	3.29125	0.000997415	0.00889043	1.17858	3.65646	9.58457	0.0019622	0.0202978
up	ENSSSCG00000014435	CSNK1A1	12833.9	-0.750799	0.204909	-3.66406	0.000248246	0.00309723	-0.772316	8.98854	11.5215	0.000687969	0.00954737
up	ENSSSCG00000014538	MGAT1	2460.07	-0.593845	0.177786	-3.34023	0.000837102	0.00779935	-0.560014	6.59953	7.42995	0.0064147	0.0462919
down	ENSSSCG00000014578	DENND5A	3448.38	0.546554	0.164746	3.31757	0.000908054	0.0082964	0.527863	7.0871	7.28929	0.00693668	0.0487768
down	ENSSSCG00000014580	RIC3	300.026	0.806461	0.188745	4.27276	1.93064e-05	0.000411314	0.805184	3.57803	9.09556	0.0025623	0.0243053
up	ENSSSCG00000014632	FAM160A2	1446.62	-0.581577	0.186512	-3.11818	0.00181972	0.0141054	-0.6061	5.83905	8.18708	0.00421898	0.0346108
down	ENSSSCG00000014768	TRIM68	253.777	1.01663	0.195483	5.20063	1.98619e-07	9.37174e-06	0.991384	3.33267	13.2676	0.000270035	0.00495584
down	ENSSSCG00000014820	FCHSD2	878.933	0.659597	0.159453	4.13664	3.52431e-05	0.000673305	0.667005	5.12115	9.88545	0.00166591	0.0181065
down	ENSSSCG00000014830	COA4	232.621	0.918031	0.249455	3.68015	0.000233096	0.00296344	0.901034	3.20809	8.68325	0.00321149	0.0285522
up	ENSSSCG00000014852	ARRB1	626.956	-1.19778	0.380928	-3.14437	0.00166443	0.0131555	-1.08074	4.61755	7.42956	0.00641609	0.0462919
down	ENSSSCG00000014892	USP35	42.5794	2.18927	0.513103	4.26672	1.98366e-05	0.000420697	2.15986	0.816423	14.8375	0.00011718	0.00266977
down	ENSSSCG00000014907	CREBZF	913.823	0.866651	0.264656	3.27464	0.00105798	0.00929768	0.812193	5.16903	8.53577	0.00348233	0.0301041
down	ENSSSCG00000014917	CCDC81	20.6893	1.55075	0.555633	2.79096	0.00525521	0.0315919	1.56772	-0.170649	9.53896	0.00201156	0.02059
down	ENSSSCG00000014920	FZD4	1508.68	0.579087	0.15752	3.67627	0.000236668	0.00299521	0.561036	5.89452	8.5194	0.00351381	0.0302867
up	ENSSSCG00000014985	MMP3	2970.7	-2.04426	0.456324	-4.47985	7.46971e-06	0.000188248	-2.13176	6.90345	20.7591	5.20827e-06	0.000247031
up	ENSSSCG00000014987	MMP12	752.333	-1.89872	0.559622	-3.39286	0.000691673	0.00678216	-1.91818	4.89875	11.0524	0.000885742	0.0113151
up	ENSSSCG00000014988	MMP13	95104.2	-2.45857	0.629848	-3.90343	9.48381e-05	0.00150002	-2.49144	11.8862	13.6928	0.000215274	0.00418725
up	ENSSSCG00000014997	ENSSSCG00000014997	608.439	-1.13503	0.352904	-3.21625	0.00129879	0.0109094	-1.1105	4.57434	10.5154	0.00118386	0.01401
down	ENSSSCG00000014999	KBTBD3	112.983	1.14476	0.34412	3.32662	0.000879053	0.00809454	1.51045	2.24644	16.3931	5.14718e-05	0.00143057
down	ENSSSCG00000015022	LAYN	13.0843	3.63135	0.926884	3.91781	8.93574e-05	0.00143267	3.53422	-0.744321	17.1589	3.43792e-05	0.00105776
up	ENSSSCG00000015044	NKAPD1	1500.07	-0.521122	0.132645	-3.9287	8.54053e-05	0.00138192	-0.536683	5.88966	8.61748	0.00332952	0.0292498
down	ENSSSCG00000015052	USP28	617.986	0.922649	0.201516	4.57854	4.68238e-06	0.000128843	0.887706	4.60565	14.0356	0.000179382	0.0036341
up	ENSSSCG00000015056	REXO2	2990.73	-0.583728	0.176532	-3.30665	0.000944183	0.00855157	-0.604239	6.88497	9.11825	0.00253072	0.0241014
down	ENSSSCG00000015085	IL10RA	27.8342	3.8545	0.921703	4.18193	2.89048e-05	0.000577316	3.77628	0.214487	16.6981	4.38247e-05	0.0012744
up	ENSSSCG00000015090	MPZL3	1357.16	-1.73079	0.357163	-4.84592	1.26027e-06	4.34329e-05	-1.75854	5.75307	23.6144	1.17701e-06	7.97935e-05
up	ENSSSCG00000015099	BCL9L	3727.7	-0.740803	0.233843	-3.16794	0.00153521	0.0123475	-0.766398	7.20516	9.93344	0.00162303	0.0177828
down	ENSSSCG00000015140	HSPA8	48033.9	0.740988	0.248114	2.98649	0.00282203	0.01995	0.723794	10.8853	8.13677	0.00433765	0.0351896
up	ENSSSCG00000015203	ROBO4	19.3525	-1.65467	0.591493	-2.79745	0.00515073	0.0311448	-1.66499	-0.260776	7.97398	0.00474546	0.0373383
down	ENSSSCG00000015232	ST3GAL4	131.915	2.2622	0.470112	4.81205	1.49389e-06	5.01325e-05	2.27229	2.41827	18.4766	1.72003e-05	0.000630549
up	ENSSSCG00000015235	ETS1	7821.65	-0.848013	0.297165	-2.85368	0.00432164	0.0273271	-0.86603	8.27056	8.87257	0.00289488	0.0265634
up	ENSSSCG00000015241	TMEM45B	1896.3	-1.63402	0.444367	-3.67719	0.000235819	0.00298995	-1.67152	6.24745	13.2155	0.000277647	0.00504489
down	ENSSSCG00000015242	NFRKB	881.727	0.753076	0.152667	4.93282	8.10516e-07	2.98342e-05	0.733028	5.121	12.8378	0.000339693	0.00579102
up	ENSSSCG00000015246	ST14	16964.9	-0.617596	0.195404	-3.16061	0.00157439	0.012571	-0.642115	9.39092	8.41828	0.00371468	0.0316451
down	ENSSSCG00000015255	IGSF9B	31.4795	1.42213	0.392708	3.62135	0.000293069	0.00352812	1.45463	0.427885	9.94335	0.00161431	0.0177006
down	ENSSSCG00000015286	DSTYK	445.69	0.72115	0.15403	4.68188	2.84262e-06	8.5589e-05	0.695743	4.14035	9.22362	0.00238912	0.0231275
down	ENSSSCG00000015287	TMCC2	23.5929	2.17311	0.705989	3.07811	0.00208319	0.0156808	2.14444	0.00965972	8.88721	0.00287175	0.0263935
down	ENSSSCG00000015328	SGCE	82.3625	2.42614	0.375831	6.45541	1.07926e-10	1.50252e-08	2.37579	1.72302	29.2919	6.22538e-08	7.00451e-06
up	ENSSSCG00000015353	SCIN	3076.91	-1.77279	0.613472	-2.88977	0.00385523	0.0251122	-1.80821	6.93981	8.00039	0.00467673	0.0369965
down	ENSSSCG00000015360	ANKMY2	1345.01	0.636561	0.187021	3.40369	0.000664833	0.00657399	0.6128	5.73068	7.94936	0.00481045	0.0377481
up	ENSSSCG00000015387	TRA2A	1497.44	-0.861399	0.172329	-4.99858	5.77554e-07	2.26211e-05	-0.884469	5.89043	18.3439	1.84407e-05	0.000664366
down	ENSSSCG00000015398	SEMA3A	48.3561	2.20108	0.702128	3.13487	0.00171929	0.0135055	2.14575	0.947545	8.89419	0.00286079	0.026334
down	ENSSSCG00000015401	PCLO	106.504	2.62613	0.520071	5.04956	4.42835e-07	1.83679e-05	2.68454	2.11738	22.9056	1.70152e-06	0.000104572
up	ENSSSCG00000015407	GNAI1	4262.87	-0.969781	0.236956	-4.09266	4.26454e-05	0.000775727	-0.994476	7.40082	15.7311	7.30128e-05	0.00185409
up	ENSSSCG00000015411	PTPN12	5529.98	-0.792405	0.185579	-4.2699	1.9556e-05	0.000416001	-0.815231	7.77395	14.688	0.000126849	0.00283311
up	ENSSSCG00000015413	FGL2	454.098	-3.01159	1.07948	-2.78986	0.00527308	0.0316858	-3.05533	4.19196	9.55688	0.00199201	0.0205047
up	ENSSSCG00000015435	NAMPT	2394.6	-0.639979	0.2331	-2.74551	0.00604161	0.0349542	-0.718326	6.58097	7.53974	0.00603527	0.0445623
up	ENSSSCG00000015446	PNPLA8	1743.98	-1.28135	0.348451	-3.67726	0.000235749	0.00298995	-1.317	6.1158	14.2496	0.000160095	0.00333576
up	ENSSSCG00000015541	IER5	3192.77	-0.609118	0.146925	-4.14577	3.38668e-05	0.000654123	-0.627775	6.97942	11.3536	0.000753021	0.0102175
down	ENSSSCG00000015563	RGL1	89.6879	2.52081	0.780993	3.22771	0.00124787	0.0105892	2.44357	1.84162	8.56061	0.00343514	0.0298195
up	ENSSSCG00000015579	PTGS2	2862.52	-3.14288	0.532266	-5.90472	3.53242e-09	2.97422e-07	-3.16424	6.82756	30.6789	3.04451e-08	3.87235e-06
down	ENSSSCG00000015589	VASH2	57.7897	1.7893	0.313295	5.71123	1.12163e-08	7.80757e-07	1.78101	1.24224	20.224	6.88836e-06	0.000305321
up	ENSSSCG00000015595	ATF3	2956.24	-1.4016	0.338738	-4.13772	3.50774e-05	0.000671052	-1.42619	6.87456	17.6669	2.63161e-05	0.00085539
down	ENSSSCG00000015602	INTS7	1631.83	0.900297	0.306213	2.94009	0.00328112	0.0223245	0.886535	6.00807	8.65847	0.00325545	0.0287719
up	ENSSSCG00000015644	IKBKE	1102.03	-0.768176	0.282765	-2.71666	0.00659441	0.0371045	-0.777339	5.4434	7.59241	0.00586146	0.0436092
down	ENSSSCG00000015645	ENSSSCG00000015645	1049.22	0.820889	0.217845	3.76822	0.000164417	0.00228445	0.98046	5.3973	17.1442	3.4647e-05	0.00106021
down	ENSSSCG00000015649	DYRK3	77.5749	1.39466	0.381547	3.65527	0.000256915	0.00317441	1.42625	1.67119	10.0395	0.0015322	0.0169385
up	ENSSSCG00000015654	IL20	15.9115	-5.11546	1.12865	-4.53238	5.8323e-06	0.000153	-4.94615	-0.526333	21.3742	3.77823e-06	0.00019525
down	ENSSSCG00000015668	ORC4	455.174	1.07397	0.176282	6.09235	1.11266e-09	1.15038e-07	1.06523	4.17151	20.1746	7.06838e-06	0.000312354
up	ENSSSCG00000015690	UBXN4	2486.43	-0.653027	0.202268	-3.22852	0.00124433	0.0105656	-0.677599	6.62177	9.26356	0.00233758	0.0228097
up	ENSSSCG00000015710	ACTR3	14208.2	-0.752679	0.203342	-3.70155	0.00021429	0.00277964	-0.769585	9.13468	11.5358	0.000682669	0.00949182
down	ENSSSCG00000015770	VEGFC	123.897	1.99199	0.295732	6.7358	1.63036e-11	2.9772e-09	1.97199	2.30974	28.7236	8.34805e-08	8.91292e-06
down	ENSSSCG00000015780	STOX2	171.613	2.23573	0.399921	5.59044	2.26492e-08	1.40855e-06	2.25293	2.78648	25.2599	5.01005e-07	3.98272e-05
up	ENSSSCG00000015798	ANKRD37	873.29	-4.6688	0.419646	-11.1256	9.4204e-29	6.62301e-25	-4.68826	5.11904	96.4924	8.95873e-23	6.55197e-19
down	ENSSSCG00000015815	FGFR1	80.0969	2.36402	0.833129	2.83752	0.00454659	0.0283501	2.56828	1.77331	8.32866	0.00390244	0.0328241
up	ENSSSCG00000015823	ENSSSCG00000015823	8952.71	-1.30411	0.403538	-3.23169	0.00123061	0.0104807	-1.26625	8.45514	10.1436	0.00144806	0.0162553
up	ENSSSCG00000015842	PPP2CB	5133.63	-0.608726	0.171751	-3.54424	0.000393748	0.00441155	-0.630671	7.66599	9.5018	0.0020527	0.0207785
down	ENSSSCG00000015853	HERC2	2053.06	0.842384	0.179376	4.6962	2.6505e-06	8.06682e-05	0.820447	6.33792	16.2991	5.4091e-05	0.00147061
up	ENSSSCG00000015864	MYO7B	3610.84	-1.88823	0.551711	-3.4225	0.000620478	0.0061934	-1.91891	7.1668	11.3124	0.000769921	0.0103508
up	ENSSSCG00000015886	ITGB6	6578.33	-1.50984	0.496942	-3.03827	0.0023794	0.0174892	-1.54771	8.03737	9.14342	0.00249614	0.0238532
up	ENSSSCG00000015894	DPP4	332.375	-3.37392	0.506277	-6.66419	2.66136e-11	4.44451e-09	-3.39363	3.72832	37.0093	1.17565e-09	2.72957e-07
up	ENSSSCG00000015895	GCG	184.551	-9.02196	1.70908	-5.27884	1.30003e-07	6.55186e-06	-8.80943	2.87891	28.286	1.04651e-07	1.10125e-05
up	ENSSSCG00000015897	IFIH1	857.422	-1.24652	0.330175	-3.77531	0.000159807	0.00223728	-1.11422	5.05554	11.3251	0.000764659	0.010318
down	ENSSSCG00000015898	KCNH7	55.535	3.28608	0.832472	3.94738	7.90114e-05	0.00130015	3.50164	1.2756	15.0319	0.000105712	0.00247004
down	ENSSSCG00000015901	GRB14	23.3297	1.72512	0.454576	3.795	0.000147642	0.00210333	1.65187	0.000116321	11.9383	0.000549902	0.00812467
up	ENSSSCG00000015907	GALNT3	7370.83	-0.484097	0.129792	-3.7298	0.000191628	0.00255644	-0.503955	8.18649	7.43902	0.00638246	0.046216
up	ENSSSCG00000015923	NOSTRIN	137.8	-2.09725	0.725368	-2.89129	0.00383662	0.025053	-2.13689	2.47425	7.51968	0.00610284	0.0449025
up	ENSSSCG00000015926	ABCB11	15.8447	-4.08358	0.866413	-4.71321	2.43849e-06	7.48638e-05	-4.06926	-0.527119	24.8471	6.20623e-07	4.7528e-05
up	ENSSSCG00000015930	DHRS9	1302.31	-4.30946	0.557655	-7.72782	1.09405e-14	4.33134e-12	-4.34502	5.70862	45.572	1.47128e-11	5.66325e-09
up	ENSSSCG00000015958	PDK1	2091.42	-1.35899	0.433672	-3.13367	0.00172632	0.0135391	-1.37869	6.37531	10.0783	0.00150027	0.0166625
up	ENSSSCG00000016067	STK17B	3030.35	-1.37179	0.369814	-3.7094	0.000207753	0.00271924	-1.40068	6.91211	14.2457	0.000160425	0.00333625
down	ENSSSCG00000016086	C2orf69	243.341	0.867653	0.241122	3.5984	0.000320187	0.00378014	0.849533	3.27271	8.10202	0.00442158	0.0356923
down	ENSSSCG00000016098	ORC2	1054.08	0.69858	0.234132	2.9837	0.00284785	0.0200738	0.680601	5.37711	7.66576	0.00562786	0.0422797
up	ENSSSCG00000016101	CFLAR	2306.91	-0.93	0.243858	-3.8137	0.000136903	0.00199895	-0.84991	6.49835	11.4303	0.000722574	0.00995206
down	ENSSSCG00000016104	TRAK2	955.243	0.648532	0.188677	3.43726	0.000587634	0.00597018	0.633655	5.23765	8.08408	0.00446559	0.0359483
down	ENSSSCG00000016109	ALS2	445.888	0.730035	0.179873	4.05861	4.93655e-05	0.000870927	0.724322	4.14203	9.39931	0.00217068	0.0215843
up	ENSSSCG00000016119	ENSSSCG00000016119	1048.87	-0.834914	0.210342	-3.96932	7.20782e-05	0.00120654	-0.860121	5.37872	12.8687	0.000334131	0.00573631
up	ENSSSCG00000016125	INO80D	264.587	-0.81836	0.207367	-3.94644	7.93222e-05	0.0013021	-0.841273	3.39671	9.2657	0.00233485	0.0227983
down	ENSSSCG00000016141	PLEKHM3	123.193	1.16326	0.310138	3.75079	0.000176277	0.00240177	1.12102	2.30192	8.93636	0.0027955	0.0258305
up	ENSSSCG00000016185	ARPC2	17209.7	-0.655585	0.191021	-3.43201	0.000599116	0.00605185	-0.67918	9.41091	9.82025	0.00172601	0.0185962
up	ENSSSCG00000016186	ENSSSCG00000016186	8396.48	-1.1419	0.403502	-2.82997	0.00465519	0.0288609	-1.17424	8.38375	8.32473	0.0039109	0.0328574
up	ENSSSCG00000016206	CNPPD1	1024.1	-0.781671	0.262792	-2.97449	0.00293475	0.0205097	-0.773046	5.34164	7.56924	0.00593727	0.0440164
up	ENSSSCG00000016247	TM4SF20	4798.82	-5.02794	0.621087	-8.09539	5.7081e-16	2.67539e-13	-5.05329	7.57852	46.4293	9.4986e-12	4.08635e-09
up	ENSSSCG00000016248	AGFG1	3227.93	-0.730962	0.16921	-4.31984	1.56142e-05	0.000345749	-0.794281	6.99978	17.0171	3.7045e-05	0.00110583
up	ENSSSCG00000016254	ENSSSCG00000016254	1730.46	-2.52068	0.484464	-5.20302	1.96072e-07	9.28273e-06	-2.54005	6.102	25.3502	4.78108e-07	3.87063e-05
up	ENSSSCG00000016261	SP110	720.333	-0.955375	0.285474	-3.34663	0.000818014	0.00769371	-0.990141	4.84304	10.3482	0.001296	0.0149854
up	ENSSSCG00000016284	ENSSSCG00000016284	129.578	-7.50431	2.1637	-3.46828	0.000523803	0.00544677	-7.31819	2.08945	16	6.33437e-05	0.00166653
up	ENSSSCG00000016286	PRSS56	67.3752	-2.70319	0.445032	-6.07413	1.2466e-09	1.27018e-07	-2.71306	1.45017	27.8074	1.34012e-07	1.36125e-05
up	ENSSSCG00000016322	ACKR3	704.893	-2.7183	0.395736	-6.86897	6.46663e-12	1.28067e-09	-2.73929	4.80789	43.1423	5.09008e-11	1.61853e-08
up	ENSSSCG00000016328	RAB17	30.5985	-2.61199	0.669457	-3.90166	9.55352e-05	0.00150766	-2.993	0.670144	12.3582	0.000439058	0.00695032
up	ENSSSCG00000016330	ENSSSCG00000016330	1459.26	-1.11222	0.216242	-5.14341	2.69794e-07	1.21201e-05	-1.14305	5.85592	23.4081	1.31024e-06	8.5574e-05
down	ENSSSCG00000016340	ASB1	837.707	1.36435	0.33171	4.1131	3.90387e-05	0.000727641	1.51829	5.11792	15.0173	0.000106532	0.00248077
down	ENSSSCG00000016342	HES6	416.996	1.37138	0.268792	5.10201	3.36068e-07	1.48107e-05	1.35519	4.04367	20.5064	5.94324e-06	0.0002751
down	ENSSSCG00000016410	MNX1	17.2893	2.39329	0.603455	3.96599	7.30919e-05	0.00121915	2.34832	-0.379583	15.8291	6.93284e-05	0.00178219
up	ENSSSCG00000016416	SHH	291.615	-1.96516	0.559735	-3.51088	0.000446621	0.00483816	-2.18204	3.61058	13.033	0.000306048	0.00540649
down	ENSSSCG00000016426	ENSSSCG00000016426	99.2696	1.54672	0.305297	5.06628	4.05665e-07	1.7027e-05	1.57096	2.01336	16.6815	4.42093e-05	0.00128304
down	ENSSSCG00000016435	SMARCD3	187.103	2.2346	0.351853	6.35095	2.13986e-10	2.80131e-08	2.22055	2.89528	30.9348	2.66844e-08	3.54829e-06
down	ENSSSCG00000016437	WDR86	16.5357	2.05272	0.608128	3.37548	0.000736874	0.0071162	2.01088	-0.42014	11.4009	0.00073408	0.0100632
up	ENSSSCG00000016442	AOC1	418.539	-3.93012	1.10857	-3.54522	0.000392292	0.00440225	-3.94757	4.06539	14.317	0.00015446	0.00326486
down	ENSSSCG00000016453	TCAF1	1135.52	1.37185	0.170957	8.02455	1.01899e-15	4.62194e-13	1.34569	5.48317	39.6332	3.06425e-10	8.30014e-08
down	ENSSSCG00000016497	DENND2A	9.22764	2.27621	0.835826	2.72331	0.00646318	0.0365709	2.22452	-1.20207	11.7768	0.000599727	0.00866819
down	ENSSSCG00000016506	KLRG2	155.082	1.18186	0.297854	3.9679	7.25088e-05	0.00121086	1.16434	2.62998	10.9004	0.000961424	0.0119581
down	ENSSSCG00000016513	KIAA1549	284.552	1.88463	0.345949	5.44771	5.10233e-08	2.85832e-06	1.8669	3.49468	24.7053	6.68003e-07	4.93479e-05
down	ENSSSCG00000016529	nan	7.34596	3.25906	0.89085	3.65837	0.000253826	0.0031521	3.13406	-1.40153	19.9831	7.81315e-06	0.000339118
down	ENSSSCG00000016535	CALD1	2124.42	2.17562	0.494158	4.40267	1.06927e-05	0.000254399	2.15333	6.38294	18.1318	2.06135e-05	0.000717891
down	ENSSSCG00000016543	EXOC4	1069.27	0.575618	0.139545	4.12495	3.70811e-05	0.000700802	0.555623	5.39971	7.99622	0.00468752	0.037044
down	ENSSSCG00000016569	SMO	336.751	1.73747	0.363677	4.77752	1.7747e-06	5.7898e-05	1.71937	3.73375	20.312	6.57851e-06	0.000297907
down	ENSSSCG00000016608	IQUB	16.8612	2.14947	0.522655	4.1126	3.91222e-05	0.000727641	2.07944	-0.405292	16.206	5.68141e-05	0.00152481
up	ENSSSCG00000016646	ENSSSCG00000016646	4247.81	-1.25329	0.304886	-4.11069	3.94471e-05	0.00073175	-1.27296	7.39486	17.3469	3.11413e-05	0.000975384
up	ENSSSCG00000016653	DNAJB9	791.351	-1.25596	0.339906	-3.69501	0.000219874	0.00283377	-1.32466	4.99081	13.448	0.000245262	0.0046052
down	ENSSSCG00000016659	KIAA0895	56.834	1.99249	0.531204	3.7509	0.000176199	0.00240177	2.02094	1.22487	12.6319	0.000379225	0.00626543
down	ENSSSCG00000016684	SCRN1	140.944	2.83	0.935259	3.0259	0.00247895	0.0180604	2.89948	2.58438	7.53021	0.0060673	0.044731
down	ENSSSCG00000016703	HOXA5	447.213	0.967719	0.272885	3.54625	0.00039075	0.00439547	0.94675	4.14421	10.2028	0.00140228	0.0159024
down	ENSSSCG00000016707	HOXA1	123.456	1.03477	0.223046	4.63926	3.49662e-06	0.000102216	1.00016	2.30293	10.0308	0.00153944	0.0169814
up	ENSSSCG00000016746	NPC1L1	321.477	-5.19688	1.21211	-4.28746	1.80725e-05	0.00038975	-5.22496	3.69698	18.5092	1.69088e-05	0.00062614
up	ENSSSCG00000016784	ANKH	170.096	-1.58607	0.282507	-5.61427	1.97394e-08	1.23358e-06	-1.60507	2.76484	21.9017	2.86972e-06	0.000157802
down	ENSSSCG00000016806	nan	871.171	2.34565	0.629797	3.72446	0.000195737	0.00260138	2.32983	5.09601	12.4666	0.000414304	0.00667404
up	ENSSSCG00000016824	RAI14	2204.74	-1.09637	0.393446	-2.78658	0.0053268	0.0319403	-1.12648	6.45452	8.15972	0.0042831	0.0348938
down	ENSSSCG00000016835	SKP2	267.15	2.15455	0.454543	4.74004	2.13676e-06	6.69154e-05	2.14121	3.40337	19.8887	8.20835e-06	0.000351544
up	ENSSSCG00000016887	ITGA2	6219.83	-0.596724	0.122209	-4.88281	1.04587e-06	3.71362e-05	-0.617759	7.94191	11.5972	0.000660516	0.00928978
up	ENSSSCG00000016912	PLPP1	1198.23	-0.88732	0.224574	-3.95113	7.77827e-05	0.00128218	-0.916835	5.56923	14.421	0.000146162	0.00316259
up	ENSSSCG00000016920	MIER3	3440.38	-1.71645	0.448836	-3.82424	0.000131177	0.00193505	-1.73083	7.07959	15.6751	7.52073e-05	0.00189013
up	ENSSSCG00000016922	GPBP1	3237.35	-0.73823	0.20257	-3.64432	0.000268096	0.00328086	-0.764439	7.00402	11.3801	0.000742341	0.0101289
up	ENSSSCG00000016954	ERBIN	7404.36	-0.808022	0.275213	-2.93599	0.00332489	0.022509	-0.830774	8.19522	8.89158	0.00286489	0.0263552
down	ENSSSCG00000016971	MCCC2	553.602	1.17139	0.368224	3.18119	0.00146673	0.0119376	1.07562	4.44045	8.01479	0.00463968	0.0368629
up	ENSSSCG00000016986	CREBRF	305.265	-1.52336	0.525246	-2.90028	0.00372824	0.0245196	-1.51437	3.58328	8.11078	0.00440028	0.0355793
up	ENSSSCG00000016991	DUSP1	2883.06	-1.52284	0.254439	-5.98511	2.1624e-09	1.96165e-07	-1.66673	6.86947	38.46	5.58884e-10	1.43417e-07
down	ENSSSCG00000017036	CCNJL	57.6581	2.89148	0.478546	6.04222	1.5201e-09	1.50522e-07	2.86171	1.24311	28.851	7.81643e-08	8.66144e-06
down	ENSSSCG00000017054	CYFIP2	363.641	2.36828	0.376312	6.29338	3.1063e-10	3.76532e-08	2.35862	3.84862	34.406	4.47336e-09	7.97949e-07
down	ENSSSCG00000017072	GALNT10	1692.58	0.569873	0.155033	3.67582	0.000237086	0.00299521	0.527892	6.0576	7.91018	0.00491574	0.0382664
down	ENSSSCG00000017084	FAT2	126.02	2.28381	0.625891	3.6489	0.00026337	0.00323427	2.25909	2.3391	11.4151	0.00072849	0.0100147
down	ENSSSCG00000017089	ANXA6	73.9357	2.36773	0.583299	4.05921	4.92397e-05	0.000870845	2.35414	1.5829	13.9778	0.000184985	0.00371162
up	ENSSSCG00000017091	TNIP1	4823.56	-1.30818	0.217881	-6.00409	1.92411e-09	1.82618e-07	-1.29959	7.57145	30.7422	2.94686e-08	3.78103e-06
down	ENSSSCG00000017116	LPCAT1	1049.54	1.40119	0.35138	3.98769	6.67194e-05	0.00112084	1.38603	5.36877	15.8405	6.8913e-05	0.00177463
down	ENSSSCG00000017118	TERT	159.877	1.12873	0.254872	4.42861	9.48431e-06	0.000230326	1.10932	2.67272	11.8738	0.000569293	0.00831856
down	ENSSSCG00000017139	RPTOR	864.243	0.564773	0.121519	4.6476	3.35815e-06	9.85783e-05	0.549744	5.09378	7.9023	0.00493719	0.0383925
down	ENSSSCG00000017143	CEP131	183.833	1.35101	0.250787	5.38707	7.16146e-08	3.91819e-06	1.30694	2.86466	17.0531	3.63488e-05	0.00109173
up	ENSSSCG00000017154	CARD14	21.4227	-3.75745	0.769209	-4.88482	1.03521e-06	3.68678e-05	-3.73422	-0.139669	22.6393	1.95447e-06	0.000116211
down	ENSSSCG00000017159	TBC1D16	55.51	1.33018	0.378688	3.5126	0.000443753	0.00482568	1.30494	1.18348	8.58422	0.00339089	0.0295758
down	ENSSSCG00000017184	PRPSAP1	551.231	0.942599	0.299352	3.14879	0.00163946	0.0130019	0.927019	4.44359	9.02829	0.00265833	0.0250146
down	ENSSSCG00000017187	FOXJ1	23.3198	1.39498	0.410838	3.39544	0.000685181	0.00672435	1.36983	0.00303752	9.44583	0.0021163	0.0211876
down	ENSSSCG00000017197	FBF1	366.544	1.00452	0.280703	3.57856	0.000345487	0.00399498	1.00249	3.86047	10.7227	0.00105832	0.012954
up	ENSSSCG00000017202	ENSSSCG00000017202	22247.5	-0.49735	0.130803	-3.80229	0.000143364	0.00206329	-0.515819	9.77915	7.83226	0.00513218	0.0395513
down	ENSSSCG00000017211	GGA3	739.789	0.820098	0.203662	4.02676	5.65504e-05	0.000981673	0.766446	4.86859	9.5394	0.00201108	0.02059
down	ENSSSCG00000017214	ARMC7	306.917	0.96142	0.317154	3.0314	0.00243426	0.0178179	0.937691	3.60527	7.42116	0.00644613	0.0464242
down	ENSSSCG00000017230	TMEM104	293.128	0.959807	0.189035	5.0774	3.82643e-07	1.62548e-05	0.96866	3.54549	13.1234	0.000291623	0.00520191
up	ENSSSCG00000017232	SLC9A3R1	6615.43	-1.03525	0.359694	-2.87815	0.00400012	0.0257535	-1.06325	8.03773	8.60914	0.0033448	0.0293355
up	ENSSSCG00000017245	CDC42EP4	2020.59	-0.658266	0.222473	-2.95886	0.00308779	0.0212726	-0.680579	6.32079	8.57146	0.00341474	0.0297285
down	ENSSSCG00000017248	COG1	1438.25	0.619304	0.112441	5.50779	3.63364e-08	2.1558e-06	0.598808	5.82708	10.8634	0.000980839	0.0121479
up	ENSSSCG00000017301	TLK2	943.269	-0.546229	0.132919	-4.10948	3.9655e-05	0.000734636	-0.529794	5.21902	7.26451	0.00703304	0.0492448
down	ENSSSCG00000017333	FMNL1	75.0022	1.19998	0.262978	4.56304	5.04172e-06	0.000137121	1.08308	1.58587	9.30049	0.00229092	0.0225197
down	ENSSSCG00000017336	HEXIM1	2129.12	0.869241	0.166286	5.2274	1.71909e-07	8.39312e-06	0.845976	6.39094	18.099	2.09712e-05	0.000725672
down	ENSSSCG00000017337	ACBD4	198.14	1.07399	0.272319	3.94388	8.01751e-05	0.00131086	1.03963	2.98307	9.32238	0.00226371	0.0223122
down	ENSSSCG00000017343	GFAP	38.6545	1.71012	0.593862	2.87966	0.00398107	0.0256426	1.76429	0.707271	7.94553	0.00482064	0.0377934
up	ENSSSCG00000017360	UBTF	2415.11	-0.888599	0.16185	-5.49027	4.01319e-08	2.36107e-06	-0.91316	6.57911	21.8146	3.00312e-06	0.000162835
up	ENSSSCG00000017366	HDAC5	2347.97	-0.960557	0.26295	-3.653	0.000259198	0.0031914	-0.980297	6.53987	13.2767	0.000268724	0.00495041
up	ENSSSCG00000017402	STAT5A	532.073	-1.63127	0.277495	-5.87855	4.1388e-09	3.44353e-07	-1.52384	4.3696	25.4729	4.48641e-07	3.68667e-05
down	ENSSSCG00000017415	ODAD4	64.524	1.27063	0.282688	4.4948	6.9634e-06	0.000176737	1.24595	1.39849	10.58	0.00114318	0.0136782
down	ENSSSCG00000017427	HAP1	430.234	1.70757	0.379024	4.50517	6.63193e-06	0.00017079	1.6878	4.08857	17.9583	2.258e-05	0.000762207
up	ENSSSCG00000017428	JUP	12112	-0.852986	0.261217	-3.26544	0.00109295	0.00953352	-0.878676	8.90609	10.6514	0.00109989	0.0133622
up	ENSSSCG00000017430	EIF1	14868.4	-0.567488	0.149298	-3.80105	0.000144087	0.00207158	-0.587587	9.19792	9.51208	0.00204124	0.0207341
up	ENSSSCG00000017459	KRT20	3333.31	-6.05102	0.799183	-7.57151	3.68911e-14	1.26518e-11	-6.08203	7.0564	35.321	2.79598e-09	5.31126e-07
up	ENSSSCG00000017475	RARA	1380.5	-0.872336	0.201166	-4.33639	1.44842e-05	0.000324964	-0.890624	5.77515	14.7036	0.000125803	0.00282847
up	ENSSSCG00000017488	CSF3	5.71405	-3.28873	1.09644	-2.99945	0.00270463	0.0192836	-3.15908	-1.75558	12.6991	0.000365825	0.00612234
up	ENSSSCG00000017495	GRB7	799.287	-1.95045	0.324904	-6.00316	1.93515e-09	1.82618e-07	-1.96886	4.98853	33.4151	7.4445e-09	1.2099e-06
up	ENSSSCG00000017498	PPP1R1B	202.601	-1.51779	0.531338	-2.85654	0.00428292	0.0271638	-1.53114	3.01014	7.7024	0.00551474	0.0416223
down	ENSSSCG00000017508	STAC2	91.8137	1.60538	0.517003	3.10516	0.00190173	0.0145962	1.58367	1.88373	8.20095	0.00418686	0.0343908
up	ENSSSCG00000017513	NPEPPS	5350.93	-0.859507	0.142348	-6.03805	1.55983e-09	1.52482e-07	-0.881824	7.72627	21.4755	3.58375e-06	0.000187748
up	ENSSSCG00000017525	NFE2L1	12218.7	-0.785096	0.237916	-3.29988	0.000967262	0.00869482	-0.824255	8.92029	10.7725	0.00103018	0.0126519
up	ENSSSCG00000017528	SNX11	1283.37	-1.62619	0.321456	-5.05883	4.21846e-07	1.75491e-05	-1.65589	5.67452	25.053	5.57772e-07	4.36285e-05
up	ENSSSCG00000017538	HOXB7	479.321	-1.30043	0.298739	-4.35305	1.34253e-05	0.000305954	-1.32789	4.25403	16.8117	4.12787e-05	0.00120757
down	ENSSSCG00000017551	FAM117A	139.311	1.7599	0.250838	7.01609	2.28164e-12	5.01283e-10	1.73031	2.47785	27.4792	1.5879e-07	1.5082e-05
up	ENSSSCG00000017589	DLX3	12.1747	-3.01596	1.03869	-2.90362	0.00368871	0.0243051	-2.99243	-0.883861	8.67878	0.00321936	0.0285738
down	ENSSSCG00000017604	HLF	76.8807	1.97639	0.343414	5.75512	8.65809e-09	6.3407e-07	1.9947	1.65169	24.1026	9.13364e-07	6.3618e-05
up	ENSSSCG00000017614	TRIM25	1261.49	-1.13796	0.318564	-3.57214	0.000354076	0.00407086	-1.16416	5.64702	12.9179	0.000325456	0.005627
down	ENSSSCG00000017670	ENSSSCG00000017670	1728.8	0.576908	0.181625	3.17637	0.00149131	0.0120865	0.55894	6.09044	7.63994	0.00570899	0.0426953
up	ENSSSCG00000017672	MED13	3415.42	-0.958245	0.321797	-2.9778	0.00290329	0.02038	-0.977557	7.07641	9.80502	0.00174036	0.0186904
up	ENSSSCG00000017690	DHRS11	4431.23	-1.54997	0.422253	-3.67071	0.000241875	0.00303062	-1.57989	7.46213	13.6519	0.000220017	0.00424003
down	ENSSSCG00000017717	UNC45B	31.7127	2.91105	0.808479	3.60065	0.000317425	0.00376016	2.89376	0.450464	11.7073	0.000622558	0.00889274
up	ENSSSCG00000017752	WSB1	6556.62	-1.15127	0.30714	-3.74837	0.000177986	0.00241554	-1.05659	7.99988	11.7975	0.000593108	0.008581
up	ENSSSCG00000017754	ENSSSCG00000017754	6984.8	-1.02382	0.288845	-3.54454	0.000393301	0.00441005	-1.05281	8.11758	12.2748	0.000459109	0.0071704
up	ENSSSCG00000017755	NOS2	87.61	-4.44574	0.934031	-4.75974	1.93842e-06	6.19456e-05	-4.45932	1.8313	17.1141	3.51995e-05	0.00107263
up	ENSSSCG00000017763	SLC13A2	5.84155	-4.714	1.72585	-2.73141	0.00630639	0.0358859	-4.45293	-1.78794	9.04964	0.00262747	0.0248108
up	ENSSSCG00000017798	TMIGD1	75.0855	-4.5217	0.755897	-5.9819	2.20546e-09	1.98788e-07	-4.53322	1.60752	27.4935	1.57622e-07	1.5082e-05
down	ENSSSCG00000017812	VPS53	918.121	0.70039	0.153462	4.56392	5.02061e-06	0.000136812	0.772431	5.19157	14.0144	0.000181416	0.00365506
down	ENSSSCG00000017826	SMG6	750.965	0.6339	0.173136	3.6613	0.000250942	0.00312533	0.618103	4.88995	8.25335	0.00406768	0.0338041
down	ENSSSCG00000017829	SGSM2	743.739	1.17427	0.175214	6.70193	2.05679e-11	3.70776e-09	1.15148	4.87523	26.9049	2.13714e-07	1.96604e-05
up	ENSSSCG00000017836	PAFAH1B1	6222.36	-0.46202	0.11191	-4.12848	3.65167e-05	0.000692931	-0.483414	7.94222	7.32721	0.00679183	0.0480048
up	ENSSSCG00000017862	TRPV3	161.341	-2.58125	0.559874	-4.61042	4.01864e-06	0.000113923	-2.60458	2.69132	18.4496	1.7446e-05	0.000637956
up	ENSSSCG00000017901	ENSSSCG00000017901	14.6106	-2.48884	0.78436	-3.17309	0.00150827	0.0122024	-2.48894	-0.645117	10.5409	0.00116763	0.0139192
up	ENSSSCG00000017914	GLTPD2	7.90214	-4.60461	1.38018	-3.33623	0.000849226	0.00787607	-4.38406	-1.41534	13.3672	0.000256065	0.00477739
up	ENSSSCG00000017920	ENSSSCG00000017920	5120.13	-1.39736	0.322247	-4.33629	1.44906e-05	0.000324964	-1.42003	7.66258	19.9541	7.9322e-06	0.000343267
up	ENSSSCG00000017921	ZMYND15	40.0513	-1.91422	0.498688	-3.83852	0.00012378	0.0018575	-1.91862	0.719126	12.5899	0.000387828	0.00636673
up	ENSSSCG00000017934	ENSSSCG00000017934	13772.1	-1.16608	0.231476	-5.03757	4.71469e-07	1.9384e-05	-1.16419	9.08673	22.2368	2.41008e-06	0.00013989
up	ENSSSCG00000017936	ENSSSCG00000017936	6206.45	-0.805854	0.296705	-2.71601	0.00660742	0.0371479	-0.824268	7.94319	7.42006	0.00645006	0.0464243
up	ENSSSCG00000017943	ACAP1	1250.01	-2.58981	0.303866	-8.52286	1.55665e-17	1.152e-14	-2.61543	5.63706	65.1418	6.96989e-16	1.27436e-12
up	ENSSSCG00000017955	MPDU1	1030.45	-0.556245	0.14648	-3.79741	0.000146214	0.00209361	-0.577558	5.34931	8.52156	0.00350963	0.0302835
up	ENSSSCG00000017956	CD68	137.637	-3.18115	0.773306	-4.1137	3.89364e-05	0.00072707	-3.21262	2.4761	13.7499	0.000208836	0.00407286
up	ENSSSCG00000017981	ALOXE3	4.99657	-4.4154	1.3229	-3.33766	0.000844868	0.00784656	-4.09709	-1.93228	18.4144	1.77707e-05	0.000644993
up	ENSSSCG00000018050	ENSSSCG00000018050	22.3471	-2.04042	0.489969	-4.16438	3.12204e-05	0.000609708	-2.04589	-0.0767265	15.7957	7.05632e-05	0.00180758
down	ENSSSCG00000018094	CYTB	26600	1.40283	0.508427	2.75916	0.00579508	0.0340655	1.38203	10.0277	7.23499	0.00714962	0.04987
up	ENSSSCG00000020701	TTC9	4449.28	-0.913143	0.293039	-3.11611	0.00183252	0.0141811	-0.939178	7.46201	10.2017	0.00140315	0.0159024
up	ENSSSCG00000020705	MAP3K8	285.346	-1.54378	0.352347	-4.38141	1.17914e-05	0.000275414	-1.59551	3.51017	18.1039	2.09171e-05	0.000725672
down	ENSSSCG00000020711	RAB33B	467.667	0.735521	0.127228	5.78113	7.41986e-09	5.6395e-07	0.716259	4.20975	10.9667	0.00092765	0.0116972
up	ENSSSCG00000020725	ENSSSCG00000020725	12601.6	-1.26281	0.393002	-3.21325	0.0013124	0.0109582	-1.28462	8.9663	10.5229	0.00117904	0.0139755
down	ENSSSCG00000020743	RABGAP1	1742.86	0.754404	0.16752	4.50337	6.68835e-06	0.000171929	0.806797	6.11192	16.5629	4.70618e-05	0.00134186
up	ENSSSCG00000020830	ENSSSCG00000020830	10679.1	-0.579166	0.200927	-2.88247	0.00394569	0.0254731	-0.59801	8.72159	7.2858	0.00695017	0.0488281
up	ENSSSCG00000020837	ENSSSCG00000020837	6198.77	-1.30881	0.47319	-2.76593	0.00567604	0.0335058	-1.32426	7.94493	7.53513	0.00605073	0.0446539
up	ENSSSCG00000020885	NUS1	3851.88	-0.605819	0.157856	-3.8378	0.000124143	0.00185898	-0.628774	7.25079	10.5899	0.00113708	0.0136369
up	ENSSSCG00000020915	P4HA2	5280.42	-1.69961	0.374011	-4.54429	5.51217e-06	0.000146515	-1.71154	7.70697	20.7783	5.15632e-06	0.000246475
down	ENSSSCG00000020931	MSH6	1813.19	1.19352	0.380344	3.13799	0.00170109	0.0133775	1.17551	6.15927	9.82117	0.00172515	0.0185962
up	ENSSSCG00000020962	DYNLL2	5578.97	-0.609018	0.188889	-3.22421	0.00126322	0.0106936	-0.632727	7.78675	8.57964	0.00339942	0.0296325
up	ENSSSCG00000020984	LXN	117.405	-1.57656	0.424465	-3.71424	0.000203817	0.00268089	-1.60516	2.24049	11.5612	0.000673407	0.00941676
up	ENSSSCG00000021005	UBQLN1	7511.98	-0.510822	0.100937	-5.06079	4.17513e-07	1.74722e-05	-0.529919	8.21484	8.6876	0.00320382	0.0285398
up	ENSSSCG00000021018	GSDMB	134.282	-3.62379	0.976751	-3.71005	0.000207221	0.00271803	-3.65539	2.4403	10.7036	0.00106925	0.0130585
up	ENSSSCG00000021026	TMEM51	1076.35	-0.894394	0.281571	-3.17644	0.00149094	0.0120865	-0.907936	5.41501	9.63817	0.00190575	0.0198543
down	ENSSSCG00000021059	ADORA1	29.6395	2.63713	0.506231	5.20935	1.89503e-07	9.12534e-06	2.45327	0.261946	21.9683	2.77185e-06	0.000153575
down	ENSSSCG00000021092	FAM53C	731.918	0.892157	0.171905	5.18981	2.10507e-07	9.89948e-06	0.878799	4.85357	16.3204	5.34859e-05	0.00145687
down	ENSSSCG00000021138	CEP250	581.942	1.03368	0.344791	2.99798	0.00271775	0.019349	1.00492	4.51805	8.41363	0.00372418	0.0316695
up	ENSSSCG00000021255	ADA	808.603	-2.74791	0.759889	-3.6162	0.000298963	0.00356596	-2.78774	5.01656	11.1589	0.000836295	0.0109316
up	ENSSSCG00000021259	CDA	3653.89	-1.88301	0.494488	-3.80801	0.000140089	0.00203491	-1.90805	7.18726	13.8027	0.00020304	0.00398639
down	ENSSSCG00000021307	USP44	194.211	1.45253	0.544776	2.66629	0.00766939	0.0416047	1.60534	2.92191	10.6227	0.00111708	0.0135038
down	ENSSSCG00000021328	PCSK1N	163.455	1.48975	0.345651	4.30998	1.6327e-05	0.000357036	1.47003	2.70311	14.309	0.000155122	0.0032694
up	ENSSSCG00000021359	CDC42EP3	5305.71	-0.979643	0.276289	-3.54572	0.000391537	0.00439983	-1.00851	7.71588	13.0229	0.000307702	0.00542848
up	ENSSSCG00000021361	ZNF710	928.898	-0.937003	0.303675	-3.08555	0.00203179	0.0153845	-0.951875	5.20273	9.29789	0.00229418	0.0225366
down	ENSSSCG00000021436	DFFB	155.893	1.41905	0.347434	4.08438	4.41954e-05	0.000798755	1.40361	2.63627	12.8062	0.000345481	0.00586916
down	ENSSSCG00000021443	SGK1	1899.71	0.701197	0.216347	3.24107	0.0011908	0.0101973	0.681591	6.22772	8.79337	0.00302327	0.0274493
down	ENSSSCG00000021464	SOAT1	370.423	1.39003	0.468501	2.96698	0.00300741	0.0209239	1.49353	3.90131	9.61506	0.00192988	0.0200059
down	ENSSSCG00000021475	SLC4A2	3667.52	0.787031	0.282988	2.78114	0.00541677	0.0323694	0.752638	7.17169	7.39419	0.0065435	0.0469406
up	ENSSSCG00000021514	OCLN	10198	-1.12522	0.324648	-3.46597	0.000528313	0.00546302	-1.15982	8.66004	12.8401	0.000339261	0.0057904
up	ENSSSCG00000021581	CLCN2	909.949	-1.72181	0.545986	-3.15357	0.00161286	0.0128292	-1.7551	5.18095	9.66911	0.00187392	0.0196317
down	ENSSSCG00000021612	ARHGAP28	6.63384	5.25656	1.3608	3.86285	0.000112073	0.00171289	4.99	-1.51189	20.9186	4.79224e-06	0.000233654
down	ENSSSCG00000021640	ZNF879	6.33239	3.89583	1.13826	3.42263	0.000620191	0.0061934	3.83733	-1.38724	15.1335	0.000100169	0.00237084
down	ENSSSCG00000021704	PTPDC1	102.916	1.86948	0.337146	5.54501	2.93944e-08	1.78153e-06	2.11426	2.11279	30.2351	3.82717e-08	4.62644e-06
up	ENSSSCG00000021728	LGALS2	633.589	-5.27582	0.798266	-6.6091	3.86665e-11	6.32197e-09	-5.29124	4.652	29.5817	5.36083e-08	6.32361e-06
down	ENSSSCG00000021749	MCF2L2	61.2119	1.54353	0.410241	3.7625	0.000168226	0.00231696	1.4043	1.2874	9.47982	0.00207744	0.0209291
down	ENSSSCG00000021757	ENSSSCG00000021757	8.41579	2.52503	0.910414	2.7735	0.00554566	0.0328881	2.45114	-1.26099	9.29331	0.00229992	0.0225626
up	ENSSSCG00000021802	ABHD17B	1332.29	-1.46728	0.375815	-3.90425	9.45163e-05	0.00149863	-1.49721	5.72847	15.4136	8.63631e-05	0.00209839
up	ENSSSCG00000021821	MYO1C	4581.5	-0.752331	0.207651	-3.62305	0.000291148	0.00351402	-0.771749	7.50035	12.1676	0.00048626	0.0074633
up	ENSSSCG00000021843	SYT5	196.577	-2.61453	0.682153	-3.83277	0.00012671	0.00188736	-2.74221	3.13009	10.9629	0.000929555	0.0117111
up	ENSSSCG00000021906	SYT7	1857.05	-1.3374	0.457128	-2.92565	0.00343732	0.0230659	-1.35021	6.2059	8.48674	0.00357745	0.0307265
up	ENSSSCG00000021910	GAST	6.99491	-3.06931	1.10267	-2.78351	0.00537737	0.032175	-2.9852	-1.52151	9.67365	0.00186929	0.0196142
down	ENSSSCG00000021911	NDRG4	576.872	1.06327	0.273947	3.8813	0.000103899	0.00161072	1.01745	4.50914	11.646	0.000643407	0.00911929
down	ENSSSCG00000021918	CEP19	139.294	2.02536	0.244208	8.29361	1.09863e-16	6.43661e-14	2.00497	2.47654	35.7095	2.2905e-09	4.71875e-07
up	ENSSSCG00000021968	SLC19A3	240.966	-1.32702	0.390662	-3.39685	0.000681666	0.00671411	-1.42822	3.28598	11.2966	0.000776477	0.0104094
up	ENSSSCG00000021971	DPEP1	34.5556	-4.18786	0.703904	-5.94947	2.69011e-09	2.37897e-07	-4.17064	0.515815	30.7766	2.89503e-08	3.7474e-06
down	ENSSSCG00000021973	GPX8	5.89967	4.33187	1.64263	2.63716	0.00836044	0.044244	4.06786	-1.58486	8.72645	0.00313627	0.0281956
down	ENSSSCG00000021988	TUSC3	207.335	3.3352	0.657963	5.06897	3.99969e-07	1.68382e-05	3.44469	3.11541	21.0984	4.36285e-06	0.000218546
up	ENSSSCG00000022011	NMI	330.262	-0.999475	0.261514	-3.82188	0.000132436	0.00194993	-1.02077	3.71618	11.261	0.000791525	0.0105347
up	ENSSSCG00000022017	LGALS4	3291.44	-1.2242	0.424929	-2.88094	0.00396486	0.0255616	-1.25569	7.03279	8.67139	0.00323245	0.0286205
down	ENSSSCG00000022039	ENSSSCG00000022039	82.8596	1.14381	0.26207	4.36453	1.27397e-05	0.000293179	1.05832	1.72361	9.80613	0.00173931	0.0186904
down	ENSSSCG00000022060	RASSF10	63.7887	2.24803	0.600076	3.74624	0.000179501	0.00242689	2.21862	1.38634	11.9836	0.000536718	0.00799447
up	ENSSSCG00000022089	ADGRF4	121.264	-2.07694	0.606461	-3.42469	0.000615507	0.00616428	-2.09599	2.27993	10.5797	0.00114334	0.0136782
up	ENSSSCG00000022099	TP53INP2	1435.41	-2.13327	0.678872	-3.14237	0.00167585	0.0132178	-2.15647	5.83896	8.87815	0.00288604	0.0264998
up	ENSSSCG00000022128	ENSSSCG00000022128	1901.63	-2.36962	0.480994	-4.92649	8.37193e-07	3.07357e-05	-2.43608	6.25851	23.2978	1.38761e-06	8.98077e-05
down	ENSSSCG00000022168	APBB2	1667.28	0.887947	0.192303	4.61744	3.88496e-06	0.000110804	0.942274	6.04947	19.5334	9.88568e-06	0.000404262
down	ENSSSCG00000022200	SYT17	131.927	1.26828	0.482126	2.63061	0.00852318	0.0448855	1.47732	2.47061	7.5591	0.00597078	0.04422
up	ENSSSCG00000022208	TNFRSF1B	3314.44	-1.26462	0.356426	-3.54806	0.00038808	0.00437812	-1.29858	7.04343	13.0209	0.000308036	0.00542848
up	ENSSSCG00000022230	CD9	10487.7	-0.897493	0.31569	-2.84296	0.00446969	0.0279716	-0.926371	8.7004	8.49267	0.00356579	0.0306444
up	ENSSSCG00000022247	PROSER2	1248.84	-0.865077	0.294261	-2.93983	0.00328391	0.0223245	-0.882051	5.62434	9.27356	0.00232485	0.022731
up	ENSSSCG00000022269	SPRP	1470.86	-5.38065	1.08067	-4.97901	6.39094e-07	2.462e-05	-5.42504	5.89578	24.3264	8.13174e-07	5.71841e-05
up	ENSSSCG00000022343	ENO1	49497.5	-0.802771	0.221262	-3.62814	0.000285471	0.00345722	-0.812806	10.9322	12.0421	0.000520123	0.00779641
up	ENSSSCG00000022351	GSTO1	3963.69	-1.02488	0.262427	-3.90541	9.40657e-05	0.00149453	-1.0486	7.29464	15.3869	8.7593e-05	0.00212475
up	ENSSSCG00000022372	SLC6A14	6150.73	-1.57481	0.571365	-2.75622	0.00584739	0.0342727	-1.59829	7.92788	7.50387	0.00615667	0.0451462
up	ENSSSCG00000022380	SH2D3A	1819.65	-0.604706	0.206937	-2.92217	0.00347598	0.0232741	-0.63065	6.17153	7.74098	0.00539816	0.0410025
up	ENSSSCG00000022447	F3	4204.4	-1.86257	0.49525	-3.76086	0.000169331	0.00232743	-1.87198	7.37396	13.9868	0.000184101	0.00369896
down	ENSSSCG00000022504	CDON	115.616	1.30702	0.373712	3.49739	0.000469826	0.00500767	1.3652	2.22662	10.5579	0.00115693	0.0138255
down	ENSSSCG00000022521	DPY19L3	599.384	1.00158	0.259135	3.8651	0.000111044	0.00169902	1.02926	4.57015	14.2672	0.000158603	0.00332362
up	ENSSSCG00000022525	ARHGEF5	4268.05	-0.779394	0.228688	-3.40811	0.000654144	0.00647741	-0.805333	7.40167	10.9815	0.000920245	0.011671
down	ENSSSCG00000022575	PRMT2	311.578	0.92009	0.243861	3.77302	0.000161286	0.00224985	0.896498	3.63238	8.71319	0.00315916	0.0283144
up	ENSSSCG00000022614	DQX1	127.397	-2.83095	0.887375	-3.19025	0.0014215	0.0116546	-2.68457	2.22319	8.27934	0.00400987	0.0334965
down	ENSSSCG00000022634	ENSSSCG00000022634	26.1764	2.38556	0.65838	3.62337	0.000290785	0.00351265	2.38924	0.170895	12.4405	0.000420133	0.00673087
up	ENSSSCG00000022689	GADD45B	625.558	-1.15261	0.32102	-3.59047	0.000330086	0.00386135	-1.17892	4.63717	12.1937	0.000479513	0.00739856
up	ENSSSCG00000022701	ENSSSCG00000022701	40.9783	-2.11616	0.546984	-3.86877	0.000109386	0.00168095	-2.32997	0.797825	16.8731	3.99634e-05	0.00117455
down	ENSSSCG00000022705	SALL2	168.487	2.27158	0.326685	6.95342	3.56525e-12	7.48223e-10	2.24691	2.74489	34.202	4.96779e-09	8.54868e-07
down	ENSSSCG00000022708	ZNF638	1678.4	0.535371	0.14078	3.80289	0.000143015	0.00206187	0.510039	6.04845	7.5278	0.0060754	0.0447484
up	ENSSSCG00000022714	OSER1	1030.79	-1.18517	0.242122	-4.89495	9.83298e-07	3.54517e-05	-1.21395	5.35534	21.3425	3.84115e-06	0.00019702
up	ENSSSCG00000022726	RHOD	1694.27	-1.28827	0.253111	-5.08975	3.58533e-07	1.55838e-05	-1.31416	6.07164	24.6368	6.92179e-07	5.06225e-05
down	ENSSSCG00000022738	ENSSSCG00000022738	9.06161	3.53766	1.01584	3.48251	0.000496735	0.00522799	3.4269	-1.18911	14.7026	0.000125876	0.00282847
up	ENSSSCG00000022739	ENSSSCG00000022739	13138.9	-1.0844	0.271712	-3.991	6.57945e-05	0.00110928	-1.11108	9.02452	15.887	6.72388e-05	0.00174411
up	ENSSSCG00000022780	UGCG	4623.94	-0.908355	0.330201	-2.75091	0.00594298	0.0345878	-0.934074	7.52007	7.88241	0.00499179	0.0387142
up	ENSSSCG00000022783	nan	2311.57	-0.47457	0.0983405	-4.82579	1.39451e-06	4.72485e-05	-0.494119	6.51328	8.59805	0.00336524	0.0294398
up	ENSSSCG00000022797	PPP1R3B	833.779	-2.18883	0.293751	-7.45131	9.24214e-14	2.76497e-11	-2.20797	5.05041	48.9643	2.6067e-12	1.46647e-09
down	ENSSSCG00000022801	S100PBP	248.532	1.1667	0.259249	4.50031	6.7853e-06	0.000173469	1.14923	3.3022	13.8224	0.000200926	0.00395551
down	ENSSSCG00000022815	PYGB	1578.67	0.922276	0.292459	3.15352	0.00161312	0.0128292	0.878299	5.95161	9.81578	0.00173021	0.0186223
up	ENSSSCG00000022820	ENSSSCG00000022820	6876.05	-1.14607	0.332834	-3.44337	0.000574506	0.00586647	-1.17216	8.09328	12.0788	0.000509974	0.00771643
up	ENSSSCG00000022864	EIF6	6653.08	-1.08224	0.188027	-5.75575	8.62602e-09	6.3407e-07	-1.10608	8.04188	26.2626	2.97999e-07	2.59454e-05
up	ENSSSCG00000022912	NT5C3A	805.871	-0.997902	0.348749	-2.86138	0.00421807	0.0268251	-1.05059	5.01006	8.31372	0.00393466	0.0329555
up	ENSSSCG00000022925	ENSSSCG00000022925	151.997	-3.45421	0.628512	-5.49585	3.88828e-08	2.29719e-06	-3.46262	2.6052	24.3707	7.947e-07	5.61549e-05
up	ENSSSCG00000022932	SNW1	2697.47	-0.519005	0.170469	-3.04458	0.00233008	0.0172167	-0.537756	6.7356	7.53335	0.00605673	0.0446756
down	ENSSSCG00000022933	EFR3B	81.127	1.43844	0.358846	4.00851	6.11033e-05	0.0010465	1.41772	1.71405	11.3202	0.000766666	0.0103206
down	ENSSSCG00000022963	UNKL	236.708	1.27566	0.257103	4.96168	6.98858e-07	2.65585e-05	1.25097	3.23397	15.8161	6.98072e-05	0.00179135
down	ENSSSCG00000023155	CLN8	868.046	0.771478	0.135605	5.68914	1.27683e-08	8.54929e-07	0.703363	5.09053	13.391	0.000252839	0.00472925
up	ENSSSCG00000023165	SEMA7A	3024.94	-1.80223	0.295686	-6.09509	1.09373e-09	1.13918e-07	-1.82149	6.90378	38.0771	6.80023e-10	1.68588e-07
up	ENSSSCG00000023174	USP53	2772.6	-0.986773	0.281619	-3.50393	0.000458442	0.00492073	-0.977205	6.7749	11.8028	0.000591422	0.00857356
down	ENSSSCG00000023181	ZNF385B	11.8075	3.28223	0.842872	3.8941	9.85641e-05	0.0015485	3.19338	-0.864866	18.022	2.18361e-05	0.000742784
down	ENSSSCG00000023229	ETV5	335.669	1.5001	0.403875	3.71426	0.000203796	0.00268089	1.49692	3.73774	12.496	0.000407817	0.00661323
down	ENSSSCG00000023243	NFIA	786.12	1.09838	0.316371	3.47181	0.000516968	0.0053925	1.06913	4.95477	10.9079	0.000957528	0.0119299
down	ENSSSCG00000023267	SCN1B	42.5764	1.72727	0.602139	2.86856	0.00412344	0.0263664	1.85632	0.929726	7.35025	0.00670534	0.0476343
down	ENSSSCG00000023304	SRRM2	12309.5	0.636231	0.0969369	6.56335	5.26107e-11	8.21954e-09	0.615792	8.92144	12.6376	0.000378055	0.00626543
down	ENSSSCG00000023306	ELMO2	569.333	1.1688	0.221136	5.28542	1.25418e-07	6.36644e-06	1.14177	4.49034	19.7946	8.62281e-06	0.000364525
up	ENSSSCG00000023307	FBXW11	3692.79	-0.814173	0.186108	-4.37474	1.21578e-05	0.000282098	-0.841814	7.19192	16.0152	6.28358e-05	0.00165902
down	ENSSSCG00000023324	ENSSSCG00000023324	2080.19	0.700404	0.220915	3.17046	0.00152196	0.0122919	0.646378	6.35465	7.75072	0.00536912	0.0408778
up	ENSSSCG00000023331	UBL5	829.77	-0.8435	0.28832	-2.92557	0.00343831	0.0230659	-0.860949	5.04221	7.99188	0.00469875	0.0370594
down	ENSSSCG00000023376	PARD6G	461.896	1.19381	0.229311	5.2061	1.92852e-07	9.22345e-06	1.17796	4.19024	19.5317	9.89443e-06	0.000404262
down	ENSSSCG00000023403	nan	43.602	3.00971	0.905325	3.32445	0.000885932	0.00813657	2.90773	0.841142	9.19968	0.00242058	0.0233104
down	ENSSSCG00000023419	ENSSSCG00000023419	485.573	1.84187	0.306899	6.00154	1.95458e-09	1.83222e-07	1.82625	4.2618	30.824	2.82516e-08	3.72285e-06
up	ENSSSCG00000023423	UBALD2	3644.15	-1.10273	0.21667	-5.08946	3.59089e-07	1.55838e-05	-1.128	7.17481	23.0711	1.56122e-06	9.8409e-05
down	ENSSSCG00000023437	ITPR1	413.667	1.19334	0.430087	2.77466	0.00552601	0.0328408	1.18074	4.02984	7.41307	0.00647516	0.0465645
down	ENSSSCG00000023483	PLXNA3	717.65	1.10026	0.228109	4.82339	1.41139e-06	4.77057e-05	1.08236	4.82374	18.3217	1.86571e-05	0.000670508
up	ENSSSCG00000023503	PRKCD	2304.68	-1.30264	0.375945	-3.46496	0.000530311	0.00547263	-1.31829	6.51638	12.0812	0.000509326	0.00771643
up	ENSSSCG00000023520	PCSK5	45.7254	-2.81299	0.8585	-3.27664	0.00105051	0.00924353	-3.17773	0.948886	13.9288	0.00018987	0.00378905
up	ENSSSCG00000023522	TGM2	168.89	-2.66789	0.740241	-3.60408	0.000313259	0.00372336	-2.6798	2.7506	11.1287	0.00085001	0.011068
down	ENSSSCG00000023548	GSTCD	223.911	1.33762	0.369556	3.61952	0.000295153	0.00354509	1.32347	3.15166	11.1025	0.000862107	0.0111396
down	ENSSSCG00000023596	ENSSSCG00000023596	6.29194	3.00657	0.922522	3.25908	0.00111775	0.00967777	2.94115	-1.54963	17.8824	2.34987e-05	0.000784509
up	ENSSSCG00000023603	UBALD1	871.061	-0.689152	0.205556	-3.35263	0.000800486	0.00757956	-0.70834	5.10646	9.51592	0.00203697	0.0207341
up	ENSSSCG00000023607	CYP4F22	25.5717	-2.86214	0.811024	-3.52904	0.000417063	0.0045815	-2.85468	0.106595	11.4449	0.000716898	0.00990185
up	ENSSSCG00000023662	CHST3	55.024	-1.58	0.494277	-3.19659	0.00139061	0.0114615	-1.57425	1.15331	9.01243	0.0026815	0.0251425
down	ENSSSCG00000023709	PTPRJ	2440.99	0.659256	0.16259	4.05471	5.01966e-05	0.000884478	0.676288	6.59586	10.9865	0.000917762	0.011663
up	ENSSSCG00000023737	CSF2	1321.86	-1.4806	0.192288	-7.69992	1.36149e-14	5.17402e-12	-1.50144	5.71079	46.7871	7.91324e-12	3.50749e-09
down	ENSSSCG00000023812	nan	25.0777	1.72121	0.623931	2.75865	0.00580401	0.0340895	1.69851	0.100152	7.29338	0.00692093	0.0486929
down	ENSSSCG00000023865	ENSSSCG00000023865	259.558	0.810168	0.221498	3.65767	0.000254519	0.0031559	0.7935	3.36512	7.87135	0.00502242	0.0388693
up	ENSSSCG00000023873	AZIN1	1345.6	-0.671715	0.174324	-3.85325	0.000116559	0.0017642	-0.695473	5.73539	11.1623	0.000834761	0.0109213
down	ENSSSCG00000023912	ORAI2	139.775	1.65465	0.254681	6.49693	8.19742e-11	1.22215e-08	1.62394	2.48109	23.5494	1.21747e-06	8.13145e-05
up	ENSSSCG00000023920	P3H1	10855	-2.77273	0.283713	-9.77302	1.46999e-22	5.16737e-19	-2.74694	8.73197	84.8457	3.22586e-20	1.57282e-16
up	ENSSSCG00000023936	MYRFL	15.0672	-6.32034	1.22258	-5.16968	2.34497e-07	1.07403e-05	-5.50797	-0.843208	31.693	1.80572e-08	2.64122e-06
up	ENSSSCG00000023956	NEDD9	1935.88	-2.17157	0.427895	-5.07501	3.87483e-07	1.64108e-05	-2.20271	6.26819	25.3436	4.79748e-07	3.87063e-05
down	ENSSSCG00000023976	DCP1B	34.4434	1.90682	0.400845	4.75701	1.96483e-06	6.26473e-05	1.87529	0.529442	17.592	2.73741e-05	0.000880001
up	ENSSSCG00000023991	RIT1	2055.22	-0.682213	0.245905	-2.77429	0.00553224	0.0328639	-0.724154	6.35048	7.93794	0.00484088	0.0378246
up	ENSSSCG00000024009	ENSSSCG00000024009	845.605	-1.63957	0.459264	-3.57	0.000356978	0.0040881	-1.67354	5.07552	12.5806	0.000389771	0.00639146
[truncated: 697 more rows]
